# Supplementary material for: SALL3 mediates the loss of neuroectodermal differentiation potential in human embryonic stem cells with chromosome 18q loss
Source: Stem Cell Reports. 2024 Mar 28;19(4):562–78. doi: 10.1016/j.stemcr.2024.03.001 (PMC11096619; doi:10.1016/j.stemcr.2024.03.001)
Supplement: Data S1. CPM table RNA sequencing [file mmc5.csv]

	VUB02.NON.TAG.WT1	VUB02.NON.TAG.WT2	VUB02.sh.SALL3.WT1	VUB02.sh.SALL3.WT2	VUB03.NON.TAG.WT1	VUB03.NON.TAG.WT2	VUB03.sh.SALL3.WT2	VUB03.WT1	VUB03.WT2	VUB04.NON.TAG.WT1	VUB04.NON.TAG.WT2	VUB04.sh.SALL3.WT1	VUB04.sh.SALL3.WT2	VUB04.WT1	VUB04.WT2	VUB03.sh.SALL3.WT1	VUB13.18Q.1	VUB13.18Q.2	VUB13.18Q.3	VUB13.18Q.4	VUB14.WT1	VUB14.WT2	VUB13.18Q.OE.SALL3.1	VUB13.18Q.OE.SALL3.2	VUB13.18Q.OE.SALL3.3	VUB13.18Q.OE.SALL3.4	VUB13.18Q.OE.SALL3.5
ENSG00000000003	61.15464935	56.94943444	92.45005046	94.45826885	94.71983255	86.27268235	126.4290675	71.65169493	66.71341689	85.36579292	89.33462862	138.2987309	139.9665508	85.47739017	84.21297865	115.6091752	104.9325169	101.2122311	105.435994	109.1549851	82.01446587	81.456549	106.2785451	99.34614421	101.4425704	104.9335776	110.9491291
ENSG00000000005	0.891267311	0.943044913	2.357560485	2.1706228	1.434279718	1.671141547	1.415779032	0.923621253	0.678859931	1.996860653	1.476605432	3.665216538	3.839960241	1.988643654	2.171964279	2.406245842	2.668387028	1.923780528	1.948605546	2.852315158	2.373062143	2.528930804	2.584694218	1.696613468	2.645786586	2.322110151	1.932052267
ENSG00000000419	80.28261703	85.03121628	55.12200944	55.09764208	51.46195627	45.32971446	67.88660457	58.04604339	55.60479983	63.15071815	62.60807031	59.46497866	64.34676233	54.79056137	54.33201553	63.5467652	54.44951909	56.25276766	57.70689676	56.83058184	54.76020672	55.82380591	69.82075301	57.40208902	72.43229866	68.37324333	71.28039641
ENSG00000000457	9.404926903	8.348043131	6.229011597	6.583137182	10.20805561	10.82481937	8.791987787	9.334613722	8.458594745	8.091029758	7.625928752	6.525665272	5.967572498	10.36426213	10.83513998	8.618735108	8.117666051	6.922759856	8.314911158	7.322540174	10.31814611	9.259008881	9.586154726	11.15523356	9.232238841	9.369972471	8.072278802
ENSG00000000460	37.48944547	30.99788627	31.52002237	32.01777161	35.11518347	32.72930719	39.13213244	38.90683482	37.179307	39.58401833	34.82647741	33.34936293	35.44914153	38.15178564	34.74320133	38.19368401	21.70336195	23.14521729	25.1165864	25.63488287	38.79704915	38.7906764	38.74082532	40.49722093	39.85488406	39.70395538	40.8867478
ENSG00000000938	0.617031215	0.52391384	0.252595766	0.10853114	0.344227132	0.31333904	0.212366855	0.106571683	0.154286348	0	0	0.189580166	0.191998012	0.205721757	0.296176947	0.109374811	0.144237137	0.071251131	0.211294577	0.215721314	0.467421331	0.405877783	0.30608221	0.047128152	0.217888307	0.077403672	0.041107495
ENSG00000000971	0	0	0.028066196	0	0	0	0	0	0	0	0.147660543	0	0	0	0	0	0	0	0	0	0	0	0.034009134	0	0.062253802	0.051602448	0
ENSG00000001036	34.3617828	32.9295566	48.33812915	41.01464135	56.25761393	56.70914393	40.60454263	42.22938466	42.43553431	42.9936579	42.35052039	44.36239072	45.94485	54.05579183	48.4581685	37.70805985	33.00145687	31.36902279	33.89892811	34.33971729	31.54626564	33.97446818	26.33225253	23.55040879	28.27474307	26.85030166	28.44063152
ENSG00000001084	78.15728728	72.19427936	74.23480843	75.89944391	60.64134646	60.16109568	97.75812636	65.1849252	70.73442769	66.02120534	64.37999682	106.5437372	109.1086303	57.25716524	56.83306531	91.31812347	76.04866971	73.56679241	70.40757903	74.04010924	67.19972656	64.44027904	77.54082653	74.08545479	72.39339003	75.5717848	75.22671593
ENSG00000001167	52.65333038	54.64421354	89.02597452	86.71638086	59.4365515	63.19003974	67.03713715	59.96433368	59.70881669	49.92151632	55.00355233	59.68615552	60.6988001	54.27625698	52.9169479	67.59363321	71.07284909	66.6910583	58.59902942	65.62721767	63.20974617	63.31693422	67.37209533	68.71284547	68.01227872	65.66411482	65.5253471
ENSG00000001460	8.981232135	9.744797429	5.108047718	4.66683902	11.35949536	9.922402934	5.238382417	8.916497485	8.485749142	12.2307715	10.26240775	5.845388444	5.787368649	12.51474024	11.94580354	4.156242819	6.274315445	5.165706973	6.996198224	6.783236888	9.132693701	9.77228817	5.883580259	5.749634532	5.758476688	6.579312094	5.343974356
ENSG00000001461	14.87730819	13.93610815	14.65055444	16.35202509	19.16197703	19.21812779	16.84777048	19.21842685	18.14407453	22.58948614	21.0416274	20.4746579	19.99522154	20.36645398	19.51476996	17.60934457	16.69544857	13.39521257	15.56536719	15.77162499	22.72386779	22.66671314	16.52843934	17.3431599	15.96810022	17.36422368	15.00423569
ENSG00000001497	89.05817209	84.08817137	75.04900878	75.71855868	115.7176876	113.3242861	133.5079627	86.46515888	91.52266165	82.24569815	83.57586744	87.71242336	87.63337837	83.18016388	82.83081956	133.5466443	131.5803279	129.6414322	126.6828376	120.732029	80.89984578	81.79998405	139.4714604	136.1061027	136.0245574	142.1905449	135.2436587
ENSG00000001561	7.404374585	9.116100821	4.939650541	5.933035654	15.49022095	18.17366432	9.060985803	12.32679134	11.38633249	10.60832222	10.41006829	5.434631419	7.268496171	13.09761855	12.90015148	8.421860449	5.372833341	6.270099499	8.404828739	7.166741447	12.65633143	12.0826694	9.658594182	6.786453874	8.092994264	8.643410006	8.96143392
ENSG00000001617	23.03583204	22.6330779	14.65055444	13.27697613	27.02182988	28.72274534	15.71514725	27.1047314	28.94411889	21.59105581	19.26970088	14.53447938	14.67413378	28.04673292	28.56462113	15.20309873	28.41471592	25.82853487	25.63707537	24.40047757	21.46542575	21.94862167	24.75864988	22.15023139	26.89364248	27.03968265	29.51518144
ENSG00000001626	1.508298527	1.676524289	5.304511092	4.522130833	2.237476359	2.611158667	3.185502821	2.166957556	1.882293446	3.993721306	3.027041135	3.507233067	3.812531954	3.84013947	4.17938581	2.734370276	0.613007831	1.995031659	1.173858762	1.150513677	2.337106656	1.842060709	1.326356243	1.508100861	1.369583645	1.393266091	1.520977317
ENSG00000001629	98.2450813	98.70536751	79.8191395	84.00310236	100.629065	94.62839009	87.91987787	91.89995948	89.70208275	101.3406781	95.46254116	82.78333905	81.26919283	90.07184276	92.50593317	82.79673194	91.01363323	82.40193262	85.80907553	91.48980637	99.05736672	89.60532604	92.23277261	102.3623459	95.59071302	93.89065377	95.98600093
ENSG00000001630	212.7365945	201.1268559	292.8073283	287.850269	192.7643255	186.2257472	266.0192169	240.169945	227.4726944	243.232604	246.9585669	279.7827246	286.4788624	183.3982037	177.0769568	282.2810748	132.4345724	133.0582802	145.9991531	156.0995385	278.9674775	277.2089062	184.4930926	173.0809655	176.2623024	179.104614	181.721848
ENSG00000001631	36.99170695	39.40670341	35.76082462	35.7038509	40.91713178	29.00370601	42.37992954	42.93453396	37.64340034	42.92626385	45.46468124	42.92726887	41.75106486	37.51919123	39.13616363	45.74820221	28.34800625	35.88171315	31.04973813	36.46864697	41.76661282	39.04762826	38.26435735	39.34635146	35.03270455	35.99219131	37.05511818
ENSG00000002016	5.553280939	5.874645891	5.393480934	4.160360367	8.089337607	8.696202824	7.503628868	8.845449696	8.67089276	8.861069148	7.89983906	5.276647947	4.196527978	8.880322525	9.582640583	8.55967271	4.878099962	6.661980717	6.338837317	5.752568386	9.815847954	10.80852537	10.66696502	11.169372	10.03251147	8.953024693	8.221499009
ENSG00000002079	0	0.052391384	0	0	0	0	0	0	0.123429078	0	0.073830272	0	0.054856575	0	0	0	0.036059284	0	0	0.04793807	0	0	0.034009134	0	0	0.025801224	0
ENSG00000002330	6.026338204	6.98901063	5.406110723	5.121946267	7.657906268	7.720673946	3.02622768	4.934979405	5.4879654	4.368132678	3.665672984	4.471248209	5.118392719	6.238169422	5.079434644	3.609368764	6.082480053	4.840445562	5.314528161	4.952242309	5.102443162	4.299494581	5.593142251	6.839708686	7.294900522	7.262786515	5.034434918
ENSG00000002549	47.44284456	50.92442528	51.38920534	51.47993741	49.05236634	48.88089024	61.30323207	61.70500451	60.5111057	54.53925658	51.60735984	52.54530261	51.70232182	40.59576012	43.24183429	62.12489266	38.00648551	38.72498952	41.48416866	41.27467817	54.18491893	53.76319562	47.34071515	45.19589767	49.61628022	49.17713275	48.30130668
ENSG00000002586	26.73801933	26.87678001	39.26460856	39.65004315	40.38931685	43.34523387	24.91771096	21.34986051	20.6126561	21.34144823	20.67247604	22.84440997	20.79064188	24.51517608	25.30667471	19.14059193	19.83260629	17.99091049	22.74938282	20.42161777	22.86768974	23.85312512	15.95028405	15.36377752	17.21317626	16.04836127	17.67622287
ENSG00000002587	0.34279512	1.100219065	0.392926748	0.289416373	0.516340698	0.31333904	0.141577903	0.56838231	0.555430853	0.624018954	0.664472444	0.537143803	0.685707186	0.994321827	0.658170994	0.874998488	0.288474273	0.142502261	0.234771752	0.527318769	0.35955487	0.405877783	0.30608221	0.801178582	0.498030416	0.516024478	0.08221499
ENSG00000002726	0.205677072	0.052391384	0.084198589	0.10853114	0.401598321	0.31333904	0	0.390762838	0.493716314	0.374411372	0.369151358	0.063193389	0.027428287	0.205721757	0.164542748	0	0.144237137	0.106876696	0.117385876	0.071907105	0.323599383	0.093664104	0	0	0.249015208	0.025801224	0.041107495
ENSG00000002745	0.34279512	0.157174152	0.336794355	0.5426557	0.344227132	0.31333904	0	0.213143366	0.092571809	0.124803791	0.221490815	0.252773554	0.191998012	0.342869596	0.296176947	0	0.252414989	0.427506784	0.610406556	0.407473594	0.107866461	0.15610684	0.204054807	0.282768911	0.249015208	0.077403672	0.205537475
ENSG00000002746	8.158523848	9.587623277	3.648605513	4.377422647	5.507634116	7.729029654	8.069940481	9.236212534	10.05946989	5.366563005	5.758761184	5.687404973	5.595370637	6.99453975	7.799326276	8.859359693	5.841604035	5.3438348	6.12754274	5.776537421	6.687720584	6.056945384	8.910393224	12.25331949	7.221441035	8.2047892	9.660261336
ENSG00000002822	15.42578038	16.89307787	13.86329764	13.30519422	15.2607362	20.57593029	10.44420192	12.96622144	14.51309961	13.85322078	12.10816454	9.501441941	11.99027585	12.51474024	12.87349555	13.42794555	14.67612866	13.56229647	12.78707827	13.17649758	15.05743885	13.56037674	13.46285596	14.37408633	14.41268898	13.36503398	11.56271621
ENSG00000002834	248.6635798	234.4514435	257.6757478	239.0579244	232.9270261	227.9019284	211.4465984	241.8466728	242.3529955	249.7323854	251.8350564	255.2380965	257.7710453	226.0539244	224.4692174	228.7027298	242.3183896	221.3060118	221.2254224	223.5591889	210.1957771	217.8627056	250.6473209	252.0413564	249.7311268	262.2436397	261.402561
ENSG00000002919	14.39739503	16.60806874	20.48832327	17.83528401	15.49022095	14.83138123	14.51173508	14.67136837	14.53377398	16.72370797	14.47073323	15.86154054	18.37695258	15.7720014	15.6973782	13.23435213	20.2653177	17.8840338	16.85661183	17.01801481	13.91477347	14.26816516	13.87572685	14.46834263	13.88259785	15.04211353	14.67537573
ENSG00000002933	0.205677072	0.209565536	0.140330981	0.144708187	0.172113566	0.31333904	0.212366855	0	0.246858157	0.499215163	0.147660543	0.094790083	0.164569725	0.03428696	0.230359848	0.328124433	0.144237137	0.213753392	0.093908701	0.167783245	0.323599383	0.15610684	0	0.282768911	0.031126901	0.025801224	0
ENSG00000003056	123.592038	107.2325892	106.3279425	108.4041586	118.1180982	116.1506043	102.5321333	115.2888915	121.6020195	121.1120947	121.9919727	114.6631397	118.5979949	114.0641427	112.4495015	100.6795135	106.5494152	103.0045533	106.7143262	108.6223932	107.5184119	106.531054	103.1014118	98.06944257	103.2127573	99.09063243	105.3790635
ENSG00000003096	11.51791602	11.57849587	15.49254033	13.96434001	24.49749758	24.64933782	21.59063023	14.42270111	13.39205501	34.32104247	28.86763619	16.55666781	15.55183898	36.51561193	34.94887977	19.79684079	20.15713985	19.45155867	18.10090212	22.12341925	31.20936273	29.69152093	20.88160855	18.85126076	22.13122662	21.07959993	20.92371498
ENSG00000003137	0.205677072	0.366739688	0.140330981	0.180885233	0.344227132	0.835570773	0.070788952	0.106571683	0.123429078	0.249607582	0	0.063193389	0.164569725	0.137147838	0.131634199	0.109374811	0.324533557	0.498757915	0.258248928	0.19175228	0.107866461	0.062442736	0.170045672	0.377025215	0.249015208	0.232211015	0.08221499
ENSG00000003147	23.37862716	25.30503849	28.37492441	27.20513909	29.48879099	31.5427967	21.73220814	25.93244288	25.39553289	21.84066339	23.18270528	19.05280666	19.80322353	28.62961123	29.55187762	20.56246447	21.77980764	23.04974077	26.10661888	21.26053399	21.3216038	19.85679002	20.37147153	19.22828598	21.25967339	21.93104031	21.66364989
ENSG00000003249	46.62013627	46.05202656	58.91094594	54.95293389	44.29055768	48.04531947	54.86143748	36.66065898	37.80015527	44.43014953	38.4655715	59.33859188	58.69653512	38.84712518	36.79175855	48.01554204	43.37931885	40.72002118	40.23987838	41.01101878	34.0498462	33.53174919	32.00259551	34.30929458	35.70255546	37.72138934	35.80462818
ENSG00000003393	102.7014179	109.1312529	97.72649536	100.2465963	109.2921145	103.6107759	84.02648553	93.56993775	97.72497285	121.5588923	97.4559585	99.43479694	90.48592026	105.1923919	112.1523373	87.06234957	99.27120931	93.6239857	92.07748133	93.71892662	96.86408201	93.07089788	93.21903751	99.01624715	92.69591122	89.65925305	96.64372085
ENSG00000003400	5.484721915	6.339357468	5.220312503	5.064786533	11.24475299	9.922402934	4.955226611	6.003538147	6.634312966	6.240189541	5.389609826	8.246737211	8.502769106	10.01179219	10.03710765	5.249990929	9.231176746	9.547651509	9.696073378	7.933750565	6.076477305	5.869617176	9.964676392	10.88660309	10.76990775	10.65590547	10.48241124
ENSG00000003402	13.90651241	15.20659921	16.11589055	15.87991463	14.11503356	13.47357872	14.07071991	12.71755418	10.81300442	21.24659735	23.07417478	15.14840315	15.28359033	12.20204317	13.02981116	13.34372694	14.02021028	14.25343243	14.38681299	14.8078301	0.898887175	1.248854718	14.59127904	17.68389644	13.63451645	12.15676266	13.85733658
ENSG00000003436	10.35241261	11.84045279	4.153797046	4.739193113	5.450262927	4.282300214	5.733905079	2.593244288	2.37600976	4.492936469	5.684930912	15.4823802	15.66155213	4.346900733	4.14647726	4.484367252	7.428212538	9.725779336	10.79950061	9.228078452	7.766385195	7.867784725	12.82144369	10.36819342	11.61033408	9.830266305	9.249186385
ENSG00000003509	56.6482647	62.30697737	29.47932924	30.67379433	40.35259929	39.54547578	34.10965632	34.91288338	30.94737283	35.57407253	37.13588831	28.6250252	29.29039387	33.99929197	38.15976696	32.05885086	36.51543411	40.77809085	43.29003298	39.34181519	30.24647478	34.60763753	38.76395153	40.65981305	40.64581861	38.39686538	40.18298748
ENSG00000003756	67.16316221	63.00116321	65.5932266	67.40652043	78.86473084	76.2709002	73.05136648	79.68009505	74.58911781	77.96492812	70.08560021	64.63135414	60.72430841	71.02269377	76.76873562	69.95394163	59.66116743	66.34157151	64.16781539	65.44241641	74.87873992	75.29594867	65.53730253	72.30212552	62.94481923	64.86659899	66.57523253
ENSG00000003987	14.05048636	13.47139658	14.67833998	15.06629286	16.06393284	16.81795074	12.13605786	18.9726015	18.53195041	21.19542779	16.94035582	11.02408664	9.642688732	19.74208844	19.35911252	11.20654314	8.806758972	9.145795132	11.38783863	11.64295872	15.57447875	15.54855346	12.00488437	12.1510514	10.08324831	10.85431688	11.13232073
ENSG00000003989	91.59485597	98.12906229	64.18739083	58.78770084	73.1482656	69.87460593	57.83457345	73.96074806	71.55800822	85.74020429	86.5290783	59.68615552	57.76397335	94.3577127	96.15878218	69.12488057	71.14496766	63.59163412	67.91946799	70.22927238	53.53772016	56.07357685	74.13991309	71.96468795	73.39723259	69.35368984	74.28124355
ENSG00000004059	35.17077928	38.86811998	48.16159277	41.31418729	48.36391208	44.18080464	34.96974208	43.17964884	44.39959952	40.6860358	38.83472285	37.7826951	39.8140792	43.61301256	39.27668314	35.10056435	43.98691779	39.93625874	39.69990335	41.15099795	41.66342058	43.10859159	35.19503296	32.70081076	38.71501694	34.45805054	36.08415915
ENSG00000004139	3.019339414	4.961987981	8.658140883	6.761851793	4.941380483	5.574301522	6.632216874	9.45610544	10.63835227	4.173438765	5.260406851	3.999825531	4.969731401	5.354251604	6.814702469	5.771708778	5.321268564	7.323547466	6.375931254	6.362820015	10.45405785	8.739485318	5.849231033	5.50692455	5.142164048	5.05420175	7.677235775
ENSG00000004142	55.74328559	56.03520479	60.66929313	55.41129707	69.81672067	72.28627207	62.17959929	68.7945081	74.15248745	67.75472999	69.51710712	65.48035732	66.54843096	63.09486298	60.2414038	68.20394466	60.77972642	51.1889498	57.43268335	57.50051637	70.13585163	68.10348214	64.89929117	57.72585942	65.00168485	68.06595076	66.96164298
ENSG00000004399	29.54893931	34.63070484	31.93933134	31.36549946	41.82359657	43.03189483	37.65972224	31.75836156	29.96240879	32.94820077	25.32378315	41.73923316	36.78133345	32.98405509	32.90854969	30.95307152	41.46817679	38.97436847	37.30523147	37.53550872	26.24750552	24.945873	34.14517098	37.70252152	32.80775367	35.68309265	37.24339051
ENSG00000004455	91.45088202	87.59210713	85.78853878	82.3465554	94.64639743	89.29849302	112.2641983	99.10136334	94.49791959	77.00144286	76.40620976	105.6157423	112.0892623	78.85246385	78.11304988	114.0483967	97.23458094	95.61046722	94.51089054	92.05475652	84.09017614	93.36000775	101.7852583	108.2378126	103.1243569	104.8633983	106.2978161
ENSG00000004468	0.34279512	0.209565536	0.280661963	0.397947513	0.573711887	0.94001712	0.353944758	0.248667261	0.370287235	0.624018954	0.664472444	0.473950414	0.329139449	0.582878312	0.493628245	0.328124433	1.478430651	1.425022613	1.173858762	1.270358852	0.323599383	0.405877783	0.476127882	0.23564076	0.435776614	0.722434269	0.616612426
ENSG00000004478	438.7564999	432.8392779	347.7020016	311.0502472	371.3883741	385.1981265	363.4304774	387.7077831	407.7785093	457.5306971	455.606606	316.47249	331.1965708	426.5983508	422.3292397	375.046227	332.6468964	284.7747378	282.6299742	318.4130493	399.968478	416.426547	434.0245738	412.8897388	437.6579241	452.9146843	461.6371694
ENSG00000004487	381.9423223	372.1360008	338.4783268	325.9913675	357.8241039	349.0596906	284.7839522	368.8801191	359.3637618	351.8218863	351.8012441	288.3198354	300.2574626	344.5496566	348.5015412	293.3432432	329.7260944	291.8446312	319.1956747	316.9904871	349.5592447	347.0879476	348.7636737	339.0870529	355.3758289	349.2195655	353.2367049
ENSG00000004534	108.3918168	102.4775472	99.60693051	104.1175403	91.10544766	90.34608987	104.6968594	103.1258653	98.21868916	98.22058337	118.8667373	103.0684168	100.2229623	113.4555492	122.9463416	104.4529445	95.23256948	95.76151962	95.23469185	97.33825089	93.98764305	98.62830138	106.8907096	106.9809048	105.9559711	98.44353774	104.4952524
ENSG00000004660	7.67861068	6.601314388	7.830468755	7.126878194	9.064647815	10.13129563	5.309171369	7.460017816	7.776031941	10.73312601	6.644724443	5.59261489	4.937091739	8.023148536	8.490405819	4.593742063	14.38765438	13.60896596	12.25508548	11.21750835	10.67877964	9.054196707	6.801826889	8.294554735	7.37707554	7.404951259	7.687101574
ENSG00000004700	90.80848397	83.84559926	77.16828726	78.30847345	79.73562548	76.93309003	74.96620762	72.25062779	64.38338446	89.94109989	84.66560225	93.57108242	88.36571364	80.85653664	80.49135076	72.75831179	80.63360769	79.9808192	80.02617773	81.61552273	69.69144181	69.6408223	84.60078275	68.78071001	80.76932783	84.92472846	85.48262487
ENSG00000004766	11.1751209	12.31197525	10.66515458	11.68518607	14.11331242	17.33809355	11.68017701	18.15271002	16.26178108	17.34772692	17.79309545	10.39531242	8.447912531	13.74907078	14.15067637	12.46872846	11.97168234	11.18642751	10.84645496	11.67292002	14.99343808	15.89167629	13.70568118	16.11782795	14.00710546	11.30093607	12.53778599
ENSG00000004776	0.34279512	0.628696608	0.252595766	0.347661418	0.172113566	0.731124427	0.353944758	0.390762838	0.277715426	0	0.147660543	0.094790083	0.082284862	0.342869596	0.559445345	0.109374811	0.252414989	0.285004523	0.539975031	0.311597454	0.35955487	0.149550353	0.374100479	0.188512608	0.249015208	0.154807343	0.205537475
ENSG00000004777	12.13494724	14.8199508	6.37102655	7.669533894	12.04794963	13.26468603	7.928362578	9.76907095	11.35547522	8.361853984	9.30261422	6.540515719	6.719930422	12.0347228	12.24198048	10.26810726	10.7096074	10.15328612	10.70559191	10.28271599	8.773138831	10.02205911	11.83245806	11.64065352	9.462577908	10.08827854	12.20152668
ENSG00000004779	61.49744447	62.24096423	48.24579136	48.98372119	53.87154619	50.96981718	57.62220659	47.70859013	47.33505158	49.67190874	53.37928636	54.63068443	54.06115454	55.68202232	51.53478881	56.65615211	56.86549113	67.36794405	65.33697872	63.47000452	49.97812695	53.23243237	56.79525452	49.72020026	58.70533531	60.68447861	54.91961338
ENSG00000004799	0.617031215	0.366739688	0.140330981	0.253239327	0.114742377	0.94001712	0	0.177619472	0.03085727	0.499215163	0.295321086	0.315966943	0.191998012	0.617165272	0.822713742	0.218749622	0.216355705	0.356255653	0.49302068	0.527318769	0.215732922	0.405877783	0.408109613	0.141384456	0.404649713	0.309614687	0.616612426
ENSG00000004809	0.274236096	0	0.084198589	0.10853114	0.057371189	0	0	0.071047789	0.061714539	0.124803791	0.516811901	0.031596694	0.054856575	0.137147838	0.230359848	0.109374811	0	0	0	0.023969035	0	0	0.034009134	0	0.124507604	0	0
ENSG00000004838	0.205677072	0.052391384	0.084198589	0.036177047	0.057371189	0	0.141577903	0.035523894	0	0	0.073830272	0.157983471	0.191998012	0.068573919	0.098725649	0.218749622	0.144237137	0.142502261	0.093908701	0.119845175	0	0.093664104	0.034009134	0.047128152	0.093380703	0.180608567	0.16442998
ENSG00000004846	0.205677072	0	0.028066196	0	0	0	0.070788952	0.142095577	0.03085727	0.249607582	0.44298163	0	0	0	0.03290855	0	0.036059284	0.178127827	0	0.119845175	0	0	0	0.047128152	0.031126901	0	0
ENSG00000004848	0.068559024	0.366739688	0.168397178	0.180885233	0.286855944	0.31333904	0.141577903	0.106571683	0.339429966	0.499215163	0.516811901	0.473950414	0.411424312	0.240008717	0.098725649	0	0.793304252	0.855013568	0.563452206	0.695102013	0.287643896	0.249770944	0.30608221	0.471281519	0.435776614	0.309614687	0.493289941
ENSG00000004864	114.9049241	114.6323483	119.8145918	110.8102939	106.0219567	114.8909813	108.3070959	116.7670408	110.4073107	122.307715	125.3638012	115.0435639	108.8903011	133.4448466	124.4930435	115.171676	91.33816679	84.43258984	86.58382232	92.42459873	125.6644271	115.6127255	103.455787	101.2312703	107.1076664	103.256498	107.6605295
ENSG00000004866	13.36078258	13.4116704	17.85234611	19.49798107	14.16666763	14.53370914	18.80579288	18.10226609	19.92299612	16.99578023	17.13526773	17.66286808	19.85396586	16.28424857	16.27887227	20.06809033	13.72091822	12.91177364	13.45641254	14.00199114	16.260869	16.6132021	15.17215506	14.49096415	13.16512278	13.7618568	13.38131179
ENSG00000004897	118.6057402	117.3567002	103.1146437	99.8486488	139.5267309	129.7213181	101.1574118	134.0664668	133.580503	135.0377017	129.129145	93.65228592	104.3372054	109.2039662	108.6311225	106.2029415	100.1002122	94.94213161	97.68852621	106.4692548	140.0822178	137.4654976	130.9011585	121.8262727	128.1183246	127.0444524	130.1874368
ENSG00000004939	0.068559024	0.104782768	0.112264785	0.072354093	0.172113566	0.208892693	0	0.142095577	0.092571809	0	0	0.063193389	0.082284862	0.102860879	0.098725649	0	0.216355705	0.391881219	0.258248928	0.167783245	0	0.062442736	0.170045672	0.094256304	0.062253802	0.154807343	0.08221499
ENSG00000004948	4.113541436	2.619569201	1.79623656	1.266196633	2.409589926	2.611158667	1.76972379	2.166957556	2.684582456	2.246468235	2.731720049	2.748912404	3.620533942	2.571521967	3.718666115	1.312497732	1.514489935	1.425022613	2.183377298	2.109275075	1.546085942	1.498625662	2.584694218	3.251842481	2.427898279	2.760730957	2.466449703
ENSG00000004961	33.7995988	28.65808706	34.97048053	34.76614185	66.43583652	67.89012534	67.24950401	71.90036219	68.37970945	30.95134012	30.78722325	75.80046961	80.52945192	24.17230649	26.98501074	68.79675613	69.4501813	66.26355152	67.82555929	62.19964567	32.71949318	35.77968768	65.39956554	61.9263916	66.70494887	69.50849718	67.45739937
ENSG00000004975	37.29610902	35.67853252	38.31035789	35.67056801	35.570137	37.39179211	32.35055088	34.17398638	38.10872796	38.56437136	43.48602996	30.17484305	28.49799065	36.10416841	34.75142847	28.87495011	31.44369579	32.49051558	32.821091	32.47804234	34.15771266	38.83938174	35.91364597	38.3151875	38.50397656	41.07554845	36.46234811
ENSG00000005001	1.645416574	0.890653529	0.22452957	0.289416373	0.860567831	1.148909813	0.849467419	0.426286732	0.462859044	0.249607582	0.44298163	1.232271077	1.700553821	0.857173989	0.427811146	0.984373299	0.43271141	1.140018091	0.633883732	0.599225874	0.35955487	0.405877783	0.204054807	0.188512608	0.498030416	0.774036717	0.369967455
ENSG00000005007	111.0656188	102.0060247	121.8353579	109.0014416	101.1454057	112.4887154	120.8367404	107.8505433	119.6644915	112.3234117	107.9398571	149.2627838	133.0546224	108.552514	110.6056355	127.6404045	137.3137541	121.6969312	114.8503413	118.7186301	110.814811	109.8055511	98.21838027	110.3270036	109.3488033	108.3651404	107.0439171
ENSG00000005020	3.907864364	5.710660859	3.255678766	3.58152762	5.048664606	6.997905227	3.468658628	3.943152274	3.795444162	3.993721306	5.315779554	2.274961989	2.194262995	5.143043934	4.376837108	4.703116874	3.281394859	3.954437752	3.709393689	4.458240499	4.314658441	4.27732741	4.557224016	3.204714329	3.610720518	4.515214182	3.740782049
ENSG00000005022	279.0345418	281.1824624	271.090267	240.6497144	435.6756596	437.1079608	504.5114422	253.3553489	253.7994997	278.3112055	257.8145701	564.0626067	590.8590709	266.3397304	250.2352955	514.7167669	553.9030581	533.8099084	508.7938204	475.1345843	551.050558	553.9576095	524.3511344	481.1289464	547.7077052	537.3866013	528.9708352
ENSG00000005059	13.64324576	10.42588542	15.26801076	13.96434001	14.68702431	12.42911525	15.6443583	15.41737015	13.70062771	13.85322078	12.92029753	14.53447938	15.935835	11.14326186	12.73560873	15.74997279	9.988421714	11.29330421	11.40990717	10.95384897	13.41139666	12.76953949	13.43360811	12.67747286	12.4196335	12.15237646	13.15439841
ENSG00000005073	0	0	0	0	0	0	0	0	0	0	0	0	0	0	0	0	0	0	0	0.023969035	0	0	0	0	0	0	0
ENSG00000005075	22.47433364	22.34649703	25.70723246	24.30301641	26.10733313	24.10412789	25.05999675	27.73137289	30.55209121	24.9981993	25.43452856	27.43414579	25.19973908	25.94014212	26.08594917	23.09011635	26.13108146	22.95212672	24.21576718	25.26695818	25.59814942	26.22189031	24.1566882	20.79576831	26.10146285	25.66189729	24.16093021
ENSG00000005100	113.9450978	110.91256	134.0441533	128.4285157	101.4322616	105.8041492	119.0670166	118.8629505	115.3136165	106.208026	105.7987792	146.3874847	142.5996664	90.92901674	86.25330873	122.9372876	119.2119934	102.4591259	99.75451763	104.6727756	117.8620864	110.9607417	112.7062715	118.9985836	108.8196459	111.4870885	109.3048293
ENSG00000005102	0	0.366739688	0.112264785	0.10853114	0	0	0	0.071047789	0	0	0	0.031596694	0.137141437	0.03428696	0	0.109374811	0.252414989	0	0.04695435	0.071907105	0	0.031221368	0.034009134	0.141384456	0.031126901	0.025801224	0.123322485
ENSG00000005108	3.359392173	2.462395049	8.756653231	9.514563274	3.843869643	3.1333904	1.415779032	1.882766401	2.098294333	6.739404704	4.725137382	1.390254549	1.426270947	6.377374478	8.35877162	0.984373299	1.081778525	0.926264699	1.831219669	2.348965424	4.386569415	4.930478428	2.550685083	2.73343281	2.023248566	2.709128509	2.137589742
ENSG00000005156	152.7172826	148.1183014	140.1959829	139.9642905	142.5490451	142.474217	139.6142177	145.7577357	142.8160838	80.97893967	77.65246475	140.897875	137.8608812	73.4930692	74.49672935	139.9614769	149.2115149	134.5014719	141.27085	127.2544828	154.0502054	138.2363532	150.1751552	149.5060501	151.2882559	149.8847279	150.3617622
ENSG00000005175	82.88785993	73.60989456	82.59881558	85.92048584	81.7539439	75.82804769	86.71646569	82.5220066	79.51918378	77.87756547	79.07222087	80.66636053	86.6733883	78.96286786	78.25653115	82.46860751	69.918952	75.27681955	72.87315197	73.36921595	84.09988412	81.01944985	89.51204186	79.45806411	87.77786086	88.47239675	85.21583723
ENSG00000005187	6.338281763	6.461429392	5.479082833	5.019926996	5.140458508	6.2667808	2.400453348	4.765885668	4.659447711	2.497323854	3.165103743	4.585628243	5.25306561	8.007719404	6.474757151	3.183900749	8.11369953	6.691193681	7.016153823	6.096524037	3.48840135	3.633542803	3.233588503	2.942681805	3.396567439	2.97307503	3.440697335
ENSG00000005189	3.496510221	4.662833179	4.927582076	4.847724253	5.966603625	5.64010272	3.822603386	5.470679732	5.293256028	4.992151632	5.537270369	3.728409927	3.346251067	4.731600419	6.236499251	3.499993953	5.156477636	4.773825755	5.333075129	4.781822471	5.501189513	4.870533401	3.706995654	4.241533671	4.637908251	3.999189704	3.083062128
ENSG00000005194	50.87079576	48.51442161	57.19890797	51.66082264	55.19108353	54.20765392	51.3219899	62.55757797	64.15226351	32.07457424	29.16295728	26.0356761	28.36084921	31.37256799	26.72174235	50.09366345	44.28080095	41.96691596	42.14152957	39.50096958	51.70399032	54.66861529	50.87766513	49.20179059	52.60446271	52.76350287	55.94730076
ENSG00000005206	13.91748186	17.91785334	14.28569389	12.55343519	18.81774989	17.02475451	15.43199145	19.68023748	23.01952313	16.3492966	15.87350839	12.38590416	13.46728913	17.17776674	17.04662874	14.21872543	13.45011299	14.49960509	14.64975736	13.99791641	14.09455091	18.5142712	13.97775426	13.99706111	15.53232361	15.06791476	16.68964299
ENSG00000005238	7.815728728	5.343921171	5.669371643	3.58152762	8.490935928	8.669046774	3.043924918	6.962683295	6.510883887	6.11538575	6.05408227	3.254459512	2.989683331	4.114435147	5.100825201	4.26561763	7.031560412	6.163222803	6.080588389	6.423701364	5.141634643	6.431601799	5.849571124	7.210607241	6.692283718	5.753672929	7.440456603
ENSG00000005243	0.205677072	0.104782768	0.056132393	0	0.114742377	0.31333904	0	0.071047789	0	0	0	0.031596694	0.10971315	0.102860879	0.065817099	0.109374811	0.036059284	0.106876696	0.093908701	0.09587614	0.107866461	0.218549576	0.034009134	0.047128152	0	0.258012239	0
ENSG00000005249	102.8385359	97.91949675	101.5996304	100.8977832	67.81274505	67.26344726	74.18682126	68.98740285	66.15798604	120.5604619	107.7183662	87.83881014	91.39105374	109.2382531	107.2489634	78.20298988	76.0490303	75.13431729	73.38964983	84.61069334	92.33369065	98.03509538	103.1837139	88.55379742	102.9055348	102.1986479	108.3182494
ENSG00000005302	18.64805451	17.23676535	20.65672044	21.1635723	32.41472162	35.30286518	44.88019531	35.52389436	34.80700012	17.5973345	21.11545767	43.09789102	43.06241128	19.98929742	19.97548966	43.85929922	30.47009512	33.09615019	33.97147258	30.82417893	25.81603967	27.06892602	36.11770078	34.35642274	35.08001744	33.64479596	33.83146842
ENSG00000005339	147.3333424	137.2654262	181.4479588	178.6422564	171.2529983	171.8142403	172.7958308	166.9978274	167.4624022	212.5408558	183.3943946	213.7832336	194.8231257	150.5540394	148.9770044	186.4840528	183.0729857	146.8842059	145.2532833	164.8110843	231.3376034	183.9563	167.3249415	201.2372086	162.9804537	168.6884019	154.9752563
ENSG00000005379	3.702187292	3.981745186	4.79931956	3.870943993	3.499642511	4.491192907	2.619191209	3.197150493	3.764586892	2.496075816	2.584059506	5.245051253	5.101661464	5.520200489	6.482984288	3.718743575	9.08693961	15.03398857	10.98731802	10.78606572	2.121373734	2.185495757	4.081096133	3.440355089	3.704101221	3.534767674	3.288599604
ENSG00000005381	0.068559024	0.052391384	0.084198589	0.144708187	0.286855944	0.208892693	0.42473371	0.106571683	0.246858157	0	0.073830272	0.347563637	0.685707186	0.068573919	0.03290855	0.109374811	0.793304252	0.641260176	0.821701134	0.719071048	0.107866461	0.031221368	0.61216442	0.23564076	0.280142109	0.412819582	0.32885996
ENSG00000005421	0.274236096	0.314348304	0.364860551	0.397947513	0.114742377	0.208892693	0.141577903	0.461810627	0.370287235	0.124803791	0.369151358	0.094790083	0.10971315	0.171434798	0.394902596	0.328124433	0.252414989	0.213753392	0.117385876	0.14381421	0.251688409	0.093664104	0.374100479	0.424153367	0.186761406	0.129006119	0.452182446
ENSG00000005436	27.42360957	23.3031637	30.61629085	32.82705215	31.02748627	28.61829899	24.06824354	36.30542004	33.47982895	23.71272025	21.48460903	25.71970916	25.94277139	21.97725534	21.58800859	26.24995465	19.47201345	20.83204933	21.41118383	22.19532636	26.38341726	25.57030036	22.13620552	23.98822932	20.79276988	23.00462924	22.11583233
ENSG00000005448	13.78036381	14.04089092	16.16612904	12.62578929	13.08063102	14.20470315	10.26439798	14.45822501	16.78635467	14.85165111	11.73901318	8.878671097	9.545044029	17.65778417	17.30989713	10.82810629	15.79396646	12.68270126	12.79506051	12.43992913	12.44059851	10.521601	8.978411493	9.849783747	9.52483171	10.21728466	10.7701637
ENSG00000005469	7.335815561	8.644578365	5.276444896	5.064786533	7.630368098	9.400171201	5.450749272	6.216681513	5.739452147	5.865778168	4.503646567	3.633619844	2.825113606	7.268835426	7.239880931	5.35936574	4.435291952	4.488821232	5.916248163	5.177311547	6.723676071	7.49312831	8.060164863	9.66127114	7.594963848	8.024180633	8.427036484
ENSG00000005471	0.959826335	1.205001833	1.79623656	1.664144147	1.204794963	1.5666952	0.495522661	1.314384091	1.110861706	1.123234117	0.812132987	1.074287606	0.987418348	1.885782776	1.974512981	0.437499244	1.694786356	1.140018091	1.901651195	1.677832446	1.114620097	0.593205991	0.986264899	0.612665975	0.964933931	0.851440389	0.739934911
ENSG00000005483	72.26121122	74.1338084	45.09900944	49.85197031	98.61590998	96.19508529	62.36506635	99.89319095	95.31810582	99.96783644	97.89894012	58.29590097	56.36513069	80.30005928	87.04311392	60.81239493	51.38447993	46.45573719	55.40613359	57.81211383	100.2417405	97.84776718	89.44402359	96.32994249	88.68054099	88.11117961	89.40880172
ENSG00000005486	9.94105847	10.1639285	12.46139114	12.87902861	9.638359702	10.65352736	8.848618948	13.39250817	12.62062327	9.734695683	10.33623802	6.066565304	6.500504123	13.26905335	13.88740797	6.671863472	11.6110895	9.654528205	9.672596202	9.299985557	8.557405909	7.742899253	8.400256208	9.378502228	9.618212414	9.211036932	8.96143392
ENSG00000005513	16.3170477	18.17981026	15.7451361	14.54317276	4.015983209	5.32676368	3.893392337	4.511534584	5.430879451	8.736265357	5.241949283	7.993963656	8.255914519	6.308800558	6.976612533	4.156242819	11.53897093	11.47143204	10.47082016	10.40256116	4.853990747	4.152441938	6.665790351	6.456556811	8.466517076	8.488602663	8.180391514
ENSG00000005700	110.7228237	122.7006214	76.05939185	76.87622417	108.2020619	104.4463467	72.77104223	100.6747166	103.927284	129.4215311	108.75199	81.961825	77.59462516	97.68354778	96.94858738	73.82799744	93.10507171	90.56018708	93.39220314	95.80423266	111.4979652	106.9644066	114.7808287	112.4948986	113.6131887	111.3838836	117.3207909
ENSG00000005801	114.0822158	113.0606067	93.6568969	107.5905368	101.1454057	95.25506817	132.7292842	110.0885486	102.6004214	103.0879312	106.832403	129.9888003	128.8306661	102.9980265	108.1045857	131.9060221	129.813423	130.3895691	125.931568	126.8441329	104.4866453	99.81471336	111.3799153	126.3034471	110.9051483	103.4371066	109.1815068
ENSG00000005810	105.5082243	107.8020835	102.8583993	106.1318783	125.0118202	131.9199137	89.0390512	121.9414512	117.4714654	185.1963452	143.0786365	129.848827	115.8118295	99.11674269	106.5091792	88.70734673	120.7762452	91.6453418	99.84138318	114.9058757	157.8632848	122.5878914	146.640926	191.7144942	134.1161671	132.4879947	126.6299942
ENSG00000005812	19.38095048	21.53966972	34.53180589	35.10946202	25.77228539	22.72334718	27.53123905	27.85961415	25.60597947	22.31990995	27.36002204	38.28508254	41.95759986	26.38038668	25.65945436	29.1111997	30.02981126	34.75665779	29.53804281	30.67317401	27.45021656	26.9474749	29.24547498	23.23040864	25.55113924	26.97775971	29.17316708
ENSG00000005844	0.34279512	0.26195692	0.084198589	0.180885233	0.45896951	0.62667808	0.070788952	0.56838231	0.246858157	0	0.147660543	0.410757026	0.2194263	0.342869596	0.526536795	0.437499244	0.793304252	0.855013568	0.657360907	0.623194908	0.179777435	0.187328208	0.238063941	0.329897063	0.155634505	0.180608567	0.452182446
ENSG00000005882	8.131100238	11.11378429	12.58993432	13.50561506	8.95047915	8.790204536	6.237922414	6.9609071	8.820241945	8.730025167	7.161536344	6.869437306	7.960511863	9.034956713	10.23028084	7.292018651	10.19792615	9.611421271	9.973808361	8.707950394	9.734228999	9.633665297	7.783330509	10.3304909	9.614788454	8.924643347	8.906349877
ENSG00000005884	21.87032863	22.6330779	22.03196406	19.5356052	28.57085197	34.04950902	17.62644895	20.92357378	19.16236443	26.95761882	21.41077876	18.48406616	17.58153225	27.12098501	25.20794906	19.03121712	18.28205707	16.81526684	16.83313465	16.17909858	20.31485016	18.07717205	15.33811963	15.12813676	15.56345051	17.44162736	16.40189052
ENSG00000005889	42.43803581	42.07028138	59.13547551	63.88866442	89.84328151	76.9769575	132.6584953	92.32660145	96.70668295	102.8383236	97.08680714	154.3814483	152.4738499	79.03144178	81.74483742	124.6872846	120.1495348	114.9993249	108.9575703	116.7052311	103.3360697	96.78624067	79.88745681	82.8984192	77.91063324	78.20350964	82.1327751
ENSG00000005893	62.04591666	69.05184415	65.84329641	56.9788485	131.035795	115.8309985	77.79705779	65.47053731	61.00482201	72.63580625	72.27983588	141.1740301	145.5070649	73.81982393	75.88711558	83.99985486	152.1701792	144.8891742	155.0197882	140.8180803	62.31085899	61.31876667	140.5257435	121.7320164	142.1565569	137.133505	149.5079595
ENSG00000005961	3.907864364	2.776743354	3.536340728	2.640924407	2.753817058	2.82005136	1.911301693	2.486672605	2.190866142	1.747253071	3.027041135	2.022188435	1.782838683	4.045861228	4.442654208	2.18749622	3.173217006	3.598182099	3.26332736	2.900253228	1.546085942	2.466488069	1.292347109	1.178203798	2.272263774	1.702880777	1.890944772
ENSG00000005981	0	0	0	0	0	0	0	0	0	0	0.221490815	0	0	0.102860879	0	0	0	0	0	0.04793807	0.071910974	0	0	0	0.031126901	0	0
ENSG00000006007	62.52582983	60.63150091	48.01985848	41.74577946	67.75537386	62.56127273	58.40088506	67.49539929	66.22371202	68.01806599	65.93043253	59.2055698	59.78516385	55.89905877	50.40865824	61.14051936	53.82857822	47.16967352	51.81459532	54.53362923	56.57667792	56.33958291	56.19159239	57.35496086	60.41171203	58.34043742	56.34645453
ENSG00000006015	7.67861068	8.382621445	12.48945733	10.56369763	10.03995802	10.34018832	9.414930561	11.58078956	12.43547965	9.23548052	10.92688019	9.731781842	8.393055956	11.96614889	9.839656356	9.953107803	10.16871813	10.72329517	10.82297779	10.4984373	8.916960779	11.2084711	8.060164863	6.880710178	8.435390175	9.107832036	8.180391514
ENSG00000006016	17.60801412	20.70821845	8.701362825	8.226298642	7.100258314	5.330941534	8.927902574	7.10904174	8.42033173	10.31877742	10.26240775	10.99185801	13.05559054	5.578831189	5.710620627	9.24873402	10.64722484	11.41728118	9.812285395	9.093132785	6.15881537	6.021665238	12.21676127	12.07658892	11.63772575	12.64698592	13.05574043
ENSG00000006025	4.799131675	3.77217965	2.666288644	2.677101453	3.155415379	4.07340752	3.610236531	3.730008908	4.104016858	2.121664444	4.282155752	3.665216538	3.31882278	4.525878661	3.817391764	6.015614606	2.524149892	3.705058795	3.521576287	3.044067437	2.552839578	3.746564155	3.604968251	3.016201722	4.015370231	3.225152987	3.494137079
ENSG00000006042	38.25593535	37.7217965	57.17084177	46.37897383	42.74153558	43.8674656	50.89725619	40.21304842	42.0276012	49.42230116	42.89538779	72.89357374	68.73528832	48.68748257	48.57301934	47.68741761	66.56543857	61.13347011	57.04953585	57.33393158	38.14877172	40.83754929	48.19094351	49.24891874	50.79910246	51.16382699	52.49427117
ENSG00000006047	15.90569355	15.03632722	18.21496137	16.24349395	18.70300752	16.81586181	19.39617273	19.71576137	18.85379173	9.859499474	12.10816454	9.447411594	11.84902017	21.15505405	24.41814387	18.04684382	22.17645976	24.79539347	24.95623729	23.29790196	11.43384487	14.08083695	13.94374512	13.7142922	16.68401894	14.88730619	15.53863313
ENSG00000006059	0	0	0	0	0	0	0	0	0	0	0	0	0	0	0	0	0	0	0	0	0	0	0	0	0	0	0
ENSG00000006062	7.624449052	7.175523957	48.88850726	42.95879584	5.131279118	6.057888107	21.35207147	4.616685311	6.485580926	3.993721306	4.169933739	24.62614757	18.80017106	9.722067382	8.650012285	22.96871031	56.87666951	49.81166545	43.86311083	39.46693355	7.837577059	7.327342846	7.183749469	10.17543928	7.716358762	8.529368596	8.062413003
ENSG00000006071	1.165503407	1.571741521	1.291045028	1.19384254	0.745825453	1.5666952	1.34499008	1.456479669	1.728007098	0.873626536	1.328944889	0.44235372	0.438852599	1.817208857	2.928860922	1.09374811	1.117837809	1.246894787	0.98604136	1.126544642	0.791020714	0.811755567	0.578155286	1.272460101	0.653664921	0.490223254	0.657719921
ENSG00000006116	0.068559024	0	0.028066196	0.036177047	0.114742377	0	0.141577903	0	0.03085727	0	0	0.094790083	0	0	0.230359848	0	0.072118568	0.071251131	0.023477175	0.04793807	0.107866461	0	0	0.188512608	0.124507604	0.129006119	0
ENSG00000006118	25.83783935	26.55666865	31.462206	28.07338821	24.95646709	28.90134859	29.23583701	23.72996143	24.99438838	21.57982347	26.87421886	20.60104468	22.64095415	28.83533299	29.64862875	29.7499486	17.01998213	15.88900214	18.73478585	18.04484826	20.35080565	28.0658243	18.70502394	21.30192466	20.13599227	20.17655709	21.66364989
ENSG00000006125	346.0859528	356.6805425	294.7511931	292.9255469	364.0201923	367.860033	285.2086859	334.5640371	327.1179151	408.2331997	355.2712669	309.1104603	295.9786497	319.3144544	316.7118822	291.4838714	313.5354758	282.3682308	296.868881	308.9368914	317.3431284	293.8867366	345.2267237	358.645236	353.2903265	350.4838254	357.4707769
ENSG00000006128	0.34279512	0.419131072	0.841985888	0.97678026	0.45896951	0.31333904	0.778678467	0.994669042	0.925718088	1.123234117	0.44298163	0.821514052	0.548565749	1.782921897	1.941604431	1.09374811	1.586608503	1.246894787	1.666879443	1.222420782	0.683154253	0.967862407	0.374100479	0.659794127	0.373522812	0.645030597	0.657719921
ENSG00000006194	38.90107577	38.37354532	38.840809	39.87759677	38.36239275	37.69364205	45.54277989	37.43401416	40.62390401	39.68136529	40.2869643	45.75327721	47.32668713	34.97269875	42.28320824	45.82804582	69.66653701	63.60802188	56.66451018	56.71553048	34.20049969	36.80936839	46.6863794	49.62594395	50.16722637	49.88073213	51.80202096
ENSG00000006210	0.891267311	0.890653529	24.6982527	21.88711323	2.925930624	2.402265974	1.34499008	2.095909767	2.036579794	1.372841699	0.812132987	6.350935553	5.56794235	1.440052301	1.612518935	2.078121409	12.51257161	11.22205308	9.015235295	9.276016522	2.7685725	2.029388917	1.394374512	1.225331949	1.400710546	1.677079553	1.274332346
ENSG00000006282	10.48953066	10.21631989	13.24724463	13.96434001	12.39217676	14.83138123	9.060985803	13.8543188	17.49607187	15.97488522	14.83988459	9.573798371	8.941621705	14.91482741	16.03567809	11.48435516	7.572449675	8.942016899	9.531733151	9.323954592	10.39113575	10.83381468	6.971872561	6.880710178	7.252567936	7.508156155	7.193811633
ENSG00000006283	7.610051657	7.701533452	9.009248998	8.067481407	4.302839153	3.968961174	4.03497024	4.760201845	4.937163137	5.990581959	5.389609826	4.518327284	4.854806877	5.177330893	6.351350089	3.609368764	8.690287484	7.231989763	6.010156864	6.639422679	5.393323052	6.400380431	5.373443242	6.315172355	5.042557964	4.153997048	4.64514694
ENSG00000006327	15.15154429	15.35067552	88.77337875	78.7574306	15.60496333	16.39807643	35.5360537	17.6553755	18.97722081	13.6036132	14.17541214	56.87404973	55.15828604	17.07490586	18.00097668	33.03119293	78.60923948	75.13431729	64.84395804	63.80557101	16.28783562	17.45274469	16.49443021	17.67305696	16.12373473	17.02880777	14.1409783
ENSG00000006377	0.068559024	0	0.084198589	0	0	0	0	0	0	0	0.073830272	0.031596694	0.10971315	0.308582636	0.065817099	0.109374811	0.036059284	0.106876696	0.093908701	0.04793807	0.035955487	0.093664104	0.068018269	0	0	0.025801224	0
ENSG00000006432	67.05072541	66.48466633	72.49498493	68.62785753	79.2296116	76.55917211	59.17956353	75.80799057	77.69860487	73.25982521	70.87706072	72.07205968	66.01988786	67.61388425	67.65997815	58.29677427	65.33942291	53.15334348	56.55651517	57.76537421	81.29535613	73.49510017	58.86981172	68.80710178	62.12929443	63.54841446	59.81140529
ENSG00000006451	137.9407562	137.6845572	133.3705646	126.5834863	130.9210526	120.4266377	116.6601922	124.5112497	128.1810979	140.9034798	137.6196262	134.6335144	140.2134054	142.2565952	140.3220559	120.4216669	124.2242339	121.0912966	131.2374096	126.4366593	137.170183	131.7229514	140.8658349	122.3446823	143.2771254	146.0349273	138.9022258
ENSG00000006453	57.87341446	60.32134392	51.76164377	47.17703948	64.96483924	67.08275508	48.31770679	55.08015345	56.35956865	41.17776274	45.96082067	43.59048348	45.95472419	57.89764565	58.83489239	44.04414265	59.45382655	57.61259549	58.49901665	55.43055051	55.17405438	53.64549106	58.47530576	54.05599023	57.61153601	57.80402997	62.38350126
ENSG00000006459	40.44982412	43.74680566	41.14504371	41.56742662	37.69287098	36.2428823	26.47506789	34.35160585	32.86299213	47.92465567	43.26453915	31.53350091	30.36311419	44.09302999	45.61124987	24.39058286	40.9994061	36.87246012	38.52604458	41.32261624	40.19823448	38.09006891	39.62064163	38.88072532	36.8542508	36.50873182	38.22997039
ENSG00000006468	99.61626177	99.54362966	70.27775542	67.3616609	91.62178836	95.46396086	77.37232408	113.5698903	115.7456183	74.13345174	76.19284028	80.12921673	86.59110344	73.68267609	75.45930443	76.78111734	53.98074839	45.4225958	57.61298806	56.6627986	102.1854941	93.78898934	57.169355	56.41239783	59.10998503	54.33737753	52.57648616
ENSG00000006530	33.01802593	36.39891405	32.01679404	32.6096281	33.32405496	35.04906055	31.59381698	33.16084491	33.5131548	39.73003877	34.68472329	30.94359062	29.00431683	32.87502256	34.97553569	30.74744687	26.8140443	26.35650574	27.86905042	27.66218384	32.30960063	32.54171961	27.38347487	28.06245805	25.59502817	26.17198749	25.83564956
ENSG00000006534	1.302621455	1.466958753	0.589390121	0.86824912	1.090052585	1.357802507	1.415779032	0.959145148	0.925718088	0.873626536	1.033623802	0.916304135	0.822848623	1.680061018	1.678336034	1.421872543	0.901482104	1.425022613	0.962564185	1.222420782	0.970798149	0.967862407	1.360365378	1.460972709	1.21394914	1.393266091	1.808729782
ENSG00000006555	0.822708287	1.519350137	1.12264785	1.049134353	1.491650906	0.417785387	0.778678467	0.888097359	1.049147167	0.249607582	0.959793531	1.011094217	0.767992048	0.857173989	1.447976186	0.984373299	1.73084564	1.923780528	1.479062041	1.462111131	0.683154253	0.561984623	1.122301437	1.508100861	1.711979556	1.367464867	1.274332346
ENSG00000006576	46.4144592	43.11810906	36.76671709	40.91623978	49.68344942	51.7009416	38.08445595	55.77251415	56.43794611	66.5204205	55.29887342	38.7375472	42.84298498	47.7274477	48.04648254	33.57806698	39.08826403	39.36624969	44.65358732	45.6849806	48.89946234	50.73472293	52.06798483	44.44184724	51.26600597	46.9582275	48.87681161
ENSG00000006606	1.096944383	1.362175985	1.319111224	1.121488447	2.581703492	2.50671232	3.043924918	2.841911549	2.561153377	0.499215163	1.255114617	0.947900829	0.932561773	2.125791493	2.040330081	2.406245842	3.930461974	2.992547488	3.638962164	2.588655774	2.480928604	2.123053021	4.251141806	4.100149215	3.517339815	3.766978689	3.453029584
ENSG00000006607	39.58460924	42.38201011	39.17114813	39.48254342	39.59702073	33.84792757	30.7825756	33.78357878	34.48238164	40.4127155	34.61015471	49.22638584	44.88858666	34.99258518	33.20044852	34.3786906	20.58191822	22.80962446	25.32882006	25.71661728	34.29074796	35.0110176	21.44616018	24.43594676	18.15818898	20.26969951	19.62266276
ENSG00000006611	0.754149263	0.78587076	0.813919691	0.506478653	0.745825453	0.731124427	0.141577903	0.319715049	0.216000887	0.624018954	0.738302716	0.568740497	0.191998012	1.097182706	1.382159087	0.218749622	0.86542282	1.175643656	0.751269608	0.599225874	0.215732922	0.218549576	0.442118748	0.377025215	0.529157317	0.46442203	0.698827416
ENSG00000006625	96.11975155	95.50949309	83.10400711	90.11702325	100.9159209	104.237454	93.51220505	86.74935003	76.09402685	73.63423658	77.22498747	93.68419858	95.97157775	94.59532133	89.11635255	85.74985184	88.59766119	86.53449819	90.69232799	87.19910942	85.10663776	86.88906702	92.16475434	76.34760608	94.50096021	88.67880654	92.32743387
ENSG00000006634	85.89965786	81.88354193	76.01280196	75.20195045	92.59250887	91.69553667	92.29746664	102.68679	99.81339285	102.4639123	104.0150398	97.08368692	92.3351354	86.05169675	87.44459823	100.6149824	62.60288383	61.23179667	66.73269679	71.5549997	100.3384607	94.78057999	84.26817342	77.89906484	81.10425328	81.54760627	81.90175098
ENSG00000006638	0.548472191	0.733479376	0.44905914	0.904426167	1.032681397	0.522231733	0.070788952	0.319715049	0.524573583	0.124803791	0.516811901	0.315966943	0.329139449	0.411443515	0.592353894	0.328124433	0.829363536	0.676885741	0.516497855	0.527318769	0.323599383	0.499541887	0.374100479	0.565537823	0.560284218	0.619229374	0.575504931
ENSG00000006652	28.70154978	27.84706844	49.56153464	44.41166603	41.07432884	36.81420381	60.31077097	52.37394317	48.32618708	50.78016641	45.7784599	47.24337731	40.21014367	75.85475498	70.84947479	53.58600116	58.39368359	57.90365636	61.06084602	54.39748511	45.5081408	47.5913556	45.2127636	48.68243835	45.27065357	47.70697901	44.07257866
ENSG00000006659	0.205677072	0	0	0.036177047	0	0	0	0	0	0	0	0	0	0	0.164542748	0	0.072118568	0	0	0.071907105	0.107866461	0.124885472	0	0	0	0.129006119	0.123322485
ENSG00000006695	27.77394619	27.40540907	23.80209906	22.08066043	25.79466015	28.55876457	26.49701247	29.3441577	26.74121841	32.96941742	30.24900057	24.60592568	26.55167937	25.61235879	25.91416654	28.70213791	20.12757124	20.84736832	20.19389229	23.56899175	25.97712026	25.81289039	23.56254862	25.58021829	23.70002243	26.03575702	24.83180453
ENSG00000006704	29.54893931	30.1774372	24.83858369	27.53073251	31.55415379	38.95848731	20.24564015	27.0692075	26.93839637	33.9466311	30.04892054	23.69752072	23.91746665	35.93273362	36.8246671	18.48434306	28.59501234	28.03731992	25.6135982	24.20872529	32.9352261	35.68602357	26.42509746	27.75848147	30.03745948	27.01388142	26.71987178
ENSG00000006712	35.03366123	29.70591474	36.57025372	33.24670589	30.00513169	34.4672944	31.92581717	32.46883945	34.59099923	29.32889084	31.59935624	32.51299843	31.87167	28.59532427	29.15697502	33.57806698	25.74632889	21.55346703	26.31791345	25.43114607	32.68353769	29.50419272	33.12489695	29.73786385	30.94013961	31.91611396	28.03531162
ENSG00000006715	60.7432952	58.41639319	71.23200609	73.2585195	63.73939065	62.45891531	61.51559893	72.32664892	70.29286017	69.64051527	70.43407909	58.6750613	63.46905713	60.58505754	63.15150685	60.70302012	42.65813317	45.70760032	47.44737118	50.07131399	66.1580961	61.84952992	66.52186697	66.07366897	60.97759909	61.22630431	66.18306702
ENSG00000006740	26.80657836	24.67634188	19.05694726	19.31854292	24.09589926	26.42492571	16.77698153	22.0603384	23.79095487	27.2072264	26.5050675	18.23129261	18.130098	25.06376744	24.71432081	17.71871939	22.86158616	19.73656319	20.9651175	20.11002032	22.40026841	23.75946102	22.61607441	26.72166213	22.97165295	24.22734924	22.19804732
ENSG00000006744	97.14813691	88.48904763	91.24320402	88.77847252	95.23617325	103.7152222	100.8034671	111.4384566	109.7901653	102.3391085	103.9530224	93.81058536	95.72472316	90.38042539	84.96987529	93.95296267	90.54486254	80.94128444	80.94930026	85.01816693	102.0776276	104.0920408	97.9463072	100.6186043	96.55564695	104.1079384	99.85010547
ENSG00000006747	1.165503407	1.624132905	1.066515458	1.012957307	1.31953734	1.357802507	1.274201129	1.172288514	0.709717201	1.49764549	1.107454074	0.853110746	1.234272935	3.428695956	2.863043823	1.421872543	1.045719241	0.463132349	0.704315257	1.030668502	0.826976201	0.999083775	0.884237496	0.565537823	0.93380703	0.670831821	0.863257396
ENSG00000006756	3.835191799	3.719788266	5.47290827	6.005389747	7.572996909	6.893458881	10.12282008	8.397493388	7.09717201	8.489153851	7.973669331	9.564319363	10.55056505	7.474557183	9.506950919	8.692016232	11.32261523	11.15080195	10.71075689	9.443799767	6.238636551	5.607669899	4.115105268	3.864508456	2.993474071	4.386208063	5.097329386
ENSG00000006757	6.170312154	4.820007331	8.672454643	9.261323947	16.12130403	17.65143259	12.88358919	18.72109233	17.34178552	10.10910706	8.268990418	16.24070087	13.63185886	8.708887727	8.753674217	13.45310176	14.24341725	15.53274649	16.1288194	14.04585448	7.802340682	8.179998405	13.73969032	13.33726699	13.22893293	14.65509517	12.62000098
ENSG00000006788	0	0.104782768	0.028066196	0	0	0	0	0	0	0	0	0.031596694	0.027428287	0	0	0	0.036059284	0.142502261	0.070431526	0.023969035	0	0	0	0	0.031126901	0.077403672	0
ENSG00000006831	82.2022697	82.41164708	108.0548556	98.54627512	67.92748743	71.75464017	85.30068666	76.34084898	72.0825818	88.11147631	84.75715178	101.077825	101.4846635	77.24851988	81.21830063	95.48421002	70.60407839	67.36794405	60.82936107	68.95891352	79.38971532	77.95975579	80.15952988	78.75114183	77.13246071	78.82273901	83.90039739
ENSG00000006837	0.667764893	1.140036516	0.521750588	0.422186135	0.72345069	1.233511354	0.564895834	1.065716831	1.089261617	1.41402695	0.463654106	0.478689919	0.431721244	1.223358717	1.051428162	0.747029959	0.770947495	1.931261897	1.228325809	1.113121983	0.573130463	1.230434111	1.171614682	0.869043121	1.60365794	1.530270589	0.797074329
ENSG00000007001	0	0	0	0	0	0	0	0.071047789	0.03085727	0	0	0.094790083	0.054856575	0.03428696	0	0	0.072118568	0.142502261	0.04695435	0.09587614	0	0.031221368	0.034009134	0.141384456	0.093380703	0.051602448	0
ENSG00000007038	0.617031215	1.833698441	0.617456318	0.65118684	0.172113566	0.104446347	1.486567983	0.213143366	0.123429078	0.249607582	0	0.537143803	0.383996024	0.102860879	0.164542748	1.203122921	1.839023492	2.101908355	1.690356618	1.534018236	0.107866461	0.124885472	0.680182689	0.98969119	0.653664921	0.490223254	1.685407297
ENSG00000007047	38.94152559	44.74224196	31.68673557	30.42489625	41.59411181	40.10739712	18.33433846	26.39425351	28.48125985	41.18525097	33.37128276	23.09718353	23.34147261	40.21860356	40.60915031	17.71871939	32.85000787	30.13922827	33.22020298	31.15974542	35.73975409	33.87518423	26.90122535	27.61709701	31.59380453	30.39384175	29.76182641
ENSG00000007062	56.01272255	55.84921538	127.7853915	122.7125423	70.16496378	67.05455457	72.62946433	59.75119032	59.67795942	88.3610839	84.31417015	99.78236058	98.96126108	67.27101465	65.98164212	79.51548761	46.87706941	45.35134467	50.49940396	54.81718291	60.47712915	59.75769827	33.32895176	32.09427145	33.02564198	30.83246256	33.66703844
ENSG00000007080	34.96510221	32.32548395	31.20961024	27.78397184	39.18452188	37.70513115	23.92666564	32.7885545	37.86186981	32.82339698	34.70022765	31.31232405	33.48993896	25.95522838	26.19520555	29.09369973	33.9317864	31.52862532	32.44545619	31.32752867	32.50376026	35.68602357	28.60168207	32.1413996	33.8038145	34.41883268	29.92625639
ENSG00000007129	0	0	0.028066196	0	0	0	0	0	0	0	0	0.063193389	0.137141437	0	0	0	0.036059284	0	0.070431526	0.023969035	0.071910974	0.031221368	0	0	0.031126901	0.051602448	0.123322485
ENSG00000007168	185.7263958	169.433736	211.4936639	203.3873564	206.3067946	195.6280073	199.4124766	206.6424935	195.3265166	215.2865392	211.5975584	211.160708	211.0881001	197.4243131	197.385481	200.812153	175.2120618	160.9206786	173.8484827	180.7744615	222.7082866	209.9324781	204.4969254	210.050173	205.1885315	204.2940908	204.6742178
ENSG00000007171	2.125329742	2.305220897	2.441759074	2.423862127	3.155415379	2.50671232	1.911301693	2.877435443	2.160008873	1.996860653	2.067247604	1.706221492	1.508555809	3.394408996	3.027586571	1.859371787	1.153897093	1.496273744	1.690356618	1.318296922	1.833729838	1.21763335	1.734465857	1.696613468	2.116629269	2.11570036	2.671987178
ENSG00000007174	0.137118048	0.26195692	0.954250673	0.795895027	0.631083076	0.417785387	0.707889516	0.355238944	0.462859044	0.124803791	0.147660543	0.410757026	0.877705198	0.445730474	0.427811146	0.546874055	0.540889262	0.605634611	0.539975031	0.455411664	0.251688409	0.31221368	0.544146151	0.659794127	0.560284218	0.46442203	0.822149901
ENSG00000007202	213.5078835	215.0776336	172.3059567	169.4427952	201.0148761	214.8252458	191.8458456	212.0442569	219.6155078	260.2433607	229.1669481	186.6255589	186.3392821	167.7763792	179.9350644	195.5873183	162.8008167	142.0077785	150.7429512	163.5958542	218.6018104	199.2522726	189.9655024	221.741725	199.1717015	189.6955003	196.1678439
ENSG00000007216	0	0	0	0	0.114742377	0	0	0	0.03085727	0	0	0	0	0	0	0	0	0	0	0	0	0	0	0	0	0	0
ENSG00000007237	25.91531105	27.13873693	15.29607696	15.7370153	19.50620416	22.76930358	36.31473216	14.28060553	13.66977044	15.35086627	13.65860024	43.66663151	39.03045302	24.20659345	24.58268662	36.09368764	43.19902243	35.98182099	37.77477498	34.63525549	10.21135831	9.022975339	35.91364597	33.4138597	32.52761156	36.04430979	33.9958984
ENSG00000007255	7.061579465	7.491967916	9.093447587	7.81424208	5.73711887	7.311244267	3.681025483	6.252205408	7.189743818	9.23548052	7.826008788	5.434631419	5.34851605	8.160296375	7.996777574	3.718743575	11.10625952	8.906391333	8.710032017	8.293286089	6.112432792	6.462823167	5.441461511	4.759943342	4.949177261	5.702070482	5.467296841
ENSG00000007264	11.58647504	12.67871494	11.39487568	8.429251874	11.24475299	9.400171201	7.928362578	10.44402494	11.41718975	6.739404704	9.74559585	6.824885967	5.897081799	9.017470363	9.675113608	7.54686196	7.35609397	5.985094976	7.137061276	6.951020133	6.25625474	7.33702147	5.271415839	6.268044203	6.412141609	7.250143916	5.755049306
ENSG00000007306	0.068559024	0.104782768	0.140330981	0.10853114	0.057371189	0	0	0	0	0.124803791	0	0	0	0.137147838	0.164542748	0.328124433	0.036059284	0	0.023477175	0	0	0	0	0.282768911	0	0.077403672	0.041107495
ENSG00000007312	0.205677072	0.52391384	0.561323925	0.506478653	1.663764472	2.297819627	2.194457499	0.710477887	0.925718088	0.499215163	0.295321086	1.32706116	1.17941636	0.822887029	1.02016504	1.312497732	3.101098438	2.101908355	2.697527436	1.84561569	0.431465844	0.499541887	2.686721621	2.120766836	2.14775617	2.141501584	2.507557198
ENSG00000007314	8.432759944	9.430449125	7.970799736	8.754845294	10.03995802	8.669046774	6.017060885	11.3321223	10.80004436	8.985872938	7.826008788	7.298836382	7.158783021	17.07490586	19.48186141	5.906239795	12.83710516	11.89893882	14.25064538	9.89921143	9.672026006	10.14694459	7.209936502	7.870401368	8.124121165	7.74036717	7.604886583
ENSG00000007341	8.360772969	6.143413691	8.733358289	8.250899034	8.993507541	8.425686786	10.4923384	11.17368573	11.24099475	13.28536353	13.9192211	10.70748776	10.06837575	10.7503333	10.76570294	8.862640937	5.686549113	7.751766761	7.570215159	8.349853012	10.85639975	9.899983565	8.023434998	10.15847314	6.4905814	8.318056573	8.25150748
ENSG00000007350	0.068559024	0	0	0.072354093	0.114742377	0.208892693	0.070788952	0.142095577	0	0.124803791	0.147660543	0.063193389	0.137141437	0.03428696	0.065817099	0.109374811	0.036059284	0	0.093908701	0.071907105	0.035955487	0.031221368	0	0.047128152	0.062253802	0	0.16442998
ENSG00000007372	0.188537316	0.070204455	0.564691869	0.253239327	0.172113566	0.522231733	0.283155806	0.248667261	0.216000887	0.249607582	0.609099741	0.189580166	0.082284862	0.342869596	0.065817099	0.765623677	0.360592842	0.178127827	0.140863051	0.612648533	0.575287792	0.557301418	0.204054807	0.300206328	0.415544129	0.167707955	0.08221499
ENSG00000007376	12.68341943	11.34797378	10.72128697	9.33367804	8.777791872	11.59354448	10.68913169	11.93602851	12.74405235	10.48351843	11.81284345	13.42859507	14.01585488	8.674600768	9.346028111	9.734358181	11.3947338	10.18891169	10.02475383	9.971118535	10.82260159	11.55190614	10.47481341	13.6200359	11.89047619	12.72000338	13.11329092
ENSG00000007384	9.529704327	9.482840509	9.991565867	9.98486488	10.1547004	11.90688352	9.273352658	8.134971809	8.732607299	9.485088102	7.678348245	14.75565624	14.75641864	10.45752266	11.51799239	11.59372997	16.33485573	20.62720233	17.06790641	15.00461587	6.220299253	6.556487271	10.0667038	10.08542451	9.555958612	10.34629078	11.14013116
ENSG00000007392	63.55421519	56.53030337	67.75179776	69.06198209	62.41985331	63.08559339	79.77914844	69.41368958	69.98428747	62.5266992	71.4677029	60.31808941	60.23251921	61.85367504	64.69820868	79.07798837	42.51389603	41.43253248	45.66310586	48.7769861	64.25245529	68.03136078	60.80833239	69.41976775	64.5260658	62.25835327	61.78456505
ENSG00000007402	28.52055396	30.49178551	33.7355679	30.56960443	31.55415379	32.69170651	20.67037386	11.22555062	13.54634136	29.20408705	24.14249881	34.91434719	30.00654646	36.92705544	38.04228344	18.92184231	49.07668575	42.35879718	39.81728922	37.77519907	16.3237911	15.07992072	19.99737105	19.18115782	19.70332834	19.78953873	18.82723273
ENSG00000007516	5.146725927	6.511725121	4.10299723	3.692591153	2.581703492	3.655622134	2.406824354	2.81455815	2.562387668	2.749427512	3.032947557	3.128072735	2.661641013	4.08631984	3.833516953	3.281244331	4.732420454	6.344913186	4.512782626	4.348702009	1.405859542	1.68595387	1.429063829	2.452549025	2.366889553	1.962699102	1.854359102
ENSG00000007520	14.73539101	14.75917679	14.64522187	11.28470617	15.37547857	16.18918373	11.60938806	13.31328989	14.56339696	16.59516006	16.45824414	14.21851243	14.5633235	13.84576001	13.87128278	11.70310478	16.72285362	13.81915679	12.71946401	12.30977727	14.55837669	13.11297454	13.33090052	13.19399741	12.91641885	14.78229521	14.50642393
ENSG00000007541	8.0214058	8.189821151	11.5231382	10.49134353	8.720420683	9.609063894	6.410647456	7.726091785	9.470404615	8.311932468	8.342820689	7.042903158	6.07371997	9.868815569	9.706705815	9.462014901	7.320034685	8.362745206	7.718356135	8.250860898	7.883959637	9.377337866	6.042062825	7.776145064	6.946901768	7.14693902	7.620096357
ENSG00000007545	33.19010908	32.53347774	40.9805758	39.51654985	32.75321163	38.2983864	37.51602067	36.33845726	34.1133287	41.0841599	38.02332817	38.5789318	37.63325606	34.28215938	35.25492928	39.65711898	43.87946112	40.00857864	35.89730527	36.87971592	30.03253964	31.80832967	32.36037161	34.22776288	28.03880117	29.30657818	30.49312875
ENSG00000007866	22.14456473	23.89047112	28.90818214	27.34984728	20.48151437	22.03817915	21.80299709	20.71043041	23.11209494	22.96389751	22.0752512	23.00239345	21.33920763	27.32670677	28.99243227	25.48433097	24.80878751	26.43416948	22.16245343	23.60949942	16.93503438	17.32785922	21.90188258	21.82033433	20.41924707	23.86613211	22.23915482
ENSG00000007908	0	0	0	0	0	0	0	0	0	0	0	0	0	0	0	0	0	0	0	0	0	0	0	0	0	0	0
ENSG00000007923	92.89404948	79.97597163	98.03269756	92.04381276	89.28104386	96.21284117	89.26486795	97.03280697	96.17562934	96.58440567	97.65013211	97.59744917	103.6926407	79.39934085	84.29952813	95.5859286	91.93927506	84.55193548	86.45774989	87.29091083	99.21593042	98.05414042	87.02019258	94.94955892	88.88442219	95.88663645	89.3911255
ENSG00000007933	0	0	0	0.036177047	0.057371189	0	0	0.035523894	0.03085727	0.249607582	0.147660543	0.031596694	0.027428287	0	0.03290855	0	0	0	0.023477175	0	0.071910974	0	0	0.094256304	0	0.025801224	0.041107495
ENSG00000007944	42.16379972	42.80376075	48.66678431	42.76126916	38.43869643	37.18289942	34.96974208	27.56654202	26.9075391	51.04475044	44.51965377	46.66831747	45.69552687	41.28149931	41.33313841	35.87493801	37.35741839	37.2999669	37.42261735	36.16927373	34.37344558	35.12403895	32.13863205	27.3343281	31.00239341	32.30313232	30.78951379
ENSG00000007952	0	0	0	0	0	0.104446347	0.070788952	0.035523894	0.03085727	0	0	0.22117686	0.027428287	0.102860879	0.131634199	0	0.072118568	0.071251131	0.093908701	0.071907105	0.287643896	0.062442736	0.204054807	0.188512608	0.062253802	0.051602448	0.16442998
ENSG00000007968	4.799131675	3.091091658	3.817002691	4.3412456	4.188096775	5.95344176	4.318126047	5.968014253	6.788599314	6.364993331	6.05408227	4.613117367	3.565677367	6.308800558	8.194228872	3.281244331	2.415972039	2.244410616	2.840738205	2.708500948	5.141634643	6.337937695	2.44865768	4.147277367	3.36170531	2.373712599	3.411922089
ENSG00000008018	101.9472686	99.49123827	114.9872061	111.9317824	128.3393491	130.766826	128.2695803	153.4987475	149.6577576	126.1766325	128.2431817	128.9461094	132.6706263	122.8844631	122.847616	136.0622649	120.3658905	116.0680919	123.0438755	121.0915645	137.5297378	136.0939429	130.4590397	118.4330457	138.5769633	133.2375202	135.9013786
ENSG00000008056	5.073367771	5.951661226	8.026932129	8.646314154	10.95789704	12.32466891	11.2554433	13.00174534	12.70671505	6.864208495	6.597473069	8.989575493	8.694767118	8.731174251	8.885308415	11.26560554	15.50549219	13.07458248	12.77815694	13.94734174	8.737183344	8.018271719	14.93035011	14.9867523	12.48188731	15.17111965	15.20977317
ENSG00000008083	848.006567	858.8519584	734.8291503	704.2585675	564.8193528	570.6948382	1090.716166	603.5864891	583.9121128	562.1162738	546.5655006	1289.081934	1166.333067	664.1041197	666.4968568	1044.63882	777.9069373	743.6124252	705.8412739	715.6674453	510.6398265	475.6263195	571.5575135	581.7499071	567.1010096	571.9873326	543.8932669
ENSG00000008086	72.87824244	75.02446193	77.12590731	78.82978469	103.669738	108.7286469	125.3672333	65.29291784	60.10934405	75.38148965	62.38657949	133.5276301	122.4673034	73.33912075	76.8737139	127.5310297	177.0871445	157.3221403	143.7737517	145.0596407	172.945533	149.8937876	165.9985852	191.2455691	167.9601353	162.4958501	163.9358681
ENSG00000008118	0.822708287	0.52391384	0.561323925	0.65118684	0.688454264	0.731124427	0.070788952	0.426286732	0.370287235	0.374411372	0	0.252773554	0.10971315	0.960034868	0.756896643	0.109374811	0.360592842	0.356255653	0.704315257	0.359535524	0.826976201	0.874198303	0.374100479	0.377025215	0.404649713	0.232211015	0.493289941
ENSG00000008128	24.02513876	22.30196435	22.69376497	24.57904728	16.77533558	17.43209526	16.90157008	17.99285249	17.46243744	19.73147933	23.70173209	17.20124037	18.19976585	19.41121928	21.42708579	23.07261638	19.35986908	20.35644803	21.44921685	22.54599334	16.8480221	17.69939349	20.37453235	17.57644425	20.16307267	20.11902036	20.25695141
ENSG00000008130	46.14022311	40.65571401	43.41840561	42.72509211	48.70813921	48.14976582	37.58893329	49.27164148	45.85390264	50.04632012	54.26524962	30.61719677	30.58254049	47.00742155	47.12504315	37.7343098	50.41087926	52.22707878	51.20371922	51.34167284	38.36450464	41.96151853	44.41592958	44.4889754	46.37908251	45.07473815	45.46488952
ENSG00000008196	0.274236096	0.419131072	0.028066196	0.036177047	0	0	0	0	0	0	0	0	0	0	0	0	0	0	0	0	0	0	0	0	0.062253802	0	0
ENSG00000008197	0	0	0	0	0	0	0	0	0	0	0	0	0	0	0	0.109374811	0.072118568	0	0	0	0.035955487	0	0	0	0	0	0
ENSG00000008226	0.564926357	1.438143492	1.070164063	0.655889856	0.904743646	1.35571358	1.623898549	1.250085843	1.786018765	1.133218421	1.07644536	1.777630021	1.384031384	0.478645955	0.787830679	1.595778493	1.271089767	1.639132261	1.010222851	0.7823493	0.65187298	0.957559355	0.679842598	1.115523356	0.969602967	1.210335413	1.823117405
ENSG00000008256	21.1847384	21.79481576	13.33144322	11.82989426	27.65291296	28.82719168	11.68017701	15.55946573	17.06407009	18.34615725	20.37715496	11.97514714	11.82159189	17.0406189	16.81626889	12.24997883	13.84676512	14.03647274	16.7861803	14.59714228	16.00019172	15.98534039	18.09285952	18.28572294	19.95234355	20.6151779	21.29368243
ENSG00000008277	29.13758517	27.34830246	28.17846104	27.02425386	33.27528945	28.93163803	27.18295741	36.98037403	33.66528114	37.06672587	40.60664937	18.45246947	18.51409402	39.32714261	43.11020009	24.8280821	16.98392284	18.20466389	19.157375	19.94223707	34.01389071	33.1258714	28.09154505	31.52873362	26.55124657	24.02093945	25.07557198
ENSG00000008282	79.52846776	78.79664158	71.62493284	70.90701147	79.91806586	74.26135249	91.60090335	80.31952515	79.3957547	78.12717305	81.43478956	89.82940188	96.19100405	75.60274582	75.06440183	80.3904861	69.01746989	74.20805259	69.49243874	71.76329061	80.46837993	81.01944985	86.21315582	70.97499676	87.15532284	80.8610357	87.1478895
ENSG00000008283	25.29827983	23.05220897	22.17229504	16.38820214	19.73568891	19.63591317	23.36035402	22.84186407	27.33954087	26.08399228	24.36398962	22.1492827	24.95974157	22.04651499	22.73980783	25.37495616	22.24857833	21.87409711	20.00255331	20.34971066	18.30134289	18.95137035	23.22823883	23.5169478	23.78095238	23.76292721	23.59570216
ENSG00000008294	104.0040393	107.5595114	111.3105343	115.2962477	118.1272775	120.6355304	96.41455206	113.7830336	103.4335677	115.8179179	111.6313706	136.845283	124.1678572	107.2838965	112.1852459	90.01546947	106.7715404	102.530377	106.3281267	107.3093694	115.8845346	105.8404374	104.0339423	107.5935708	102.189616	105.9656266	105.9751222
ENSG00000008300	50.73367771	50.1909459	54.75714889	51.26287513	50.19979012	56.81881259	40.91601402	47.8862096	52.27221471	64.02434469	49.39245169	40.31738192	38.48188728	57.60209206	63.84258639	38.60930829	45.65105375	44.99508902	44.44229275	43.88730298	57.74451214	51.85869218	34.79134454	39.5876476	30.6288706	35.57988776	35.06469327
ENSG00000008311	1221.173334	1294.171968	1841.282805	1993.391448	1215.810231	1192.568386	1389.303964	1107.03112	1062.940366	951.5041012	930.6305734	1824.266742	1790.792887	1381.421601	1573.621029	1272.685301	1522.350859	1618.57631	1549.751815	1515.442234	1222.019137	1172.050153	966.9477105	1061.84439	945.7286335	881.7568267	932.0302352
ENSG00000008323	13.09477357	13.98849954	10.24416163	9.188969854	13.36748697	16.39807643	12.81280024	12.00707629	12.40462238	14.60204353	14.32307269	13.04943474	12.69929708	14.94911437	15.99355515	12.46872846	14.96460293	12.82520352	12.0437909	12.29611492	14.41815029	13.39396685	14.01176339	11.54639722	13.94485165	12.61679849	12.33224851
ENSG00000008324	35.03366123	33.26852886	39.29267476	39.32444973	33.39003183	30.70722592	37.8720891	42.16686261	37.769298	27.45683398	26.65272804	31.31232405	33.21565609	30.82397664	30.14423151	40.03118083	26.57569243	31.67112758	31.03682568	30.82417893	37.68135039	37.96518344	32.75079647	27.89986593	30.31760159	31.34848704	35.18801576
ENSG00000008382	8.638437016	9.063709437	11.67553764	8.863376434	9.236761381	13.16023968	7.008106207	9.079907399	9.812611735	9.728455494	9.524105035	5.782195056	5.6776555	8.983183404	9.148576813	6.234364228	9.122998894	7.695122112	7.604961378	7.190710482	7.011319967	8.492212084	6.32161791	5.843890836	5.291573172	6.605113318	6.371661732
ENSG00000008394	193.4050065	180.9598404	170.2776127	167.0294245	182.7846072	183.9300165	180.5118265	209.2002139	204.521983	202.8061601	207.2415723	165.3455012	167.943404	193.7556085	184.156244	177.077819	128.5874073	136.7665453	141.7551842	147.2178126	197.7192231	200.8782814	167.1889049	143.5523507	167.7739965	173.7970442	180.0097208
ENSG00000008405	42.43803581	44.84702473	42.77288309	39.03503335	41.88096775	40.52518251	42.82731571	37.08694571	39.00358878	26.58320744	29.53210863	38.2320001	39.57901877	36.9613424	34.91597122	42.76555111	44.31686024	43.64131753	41.27287409	39.90844318	38.79597049	38.87060311	42.17132671	41.33138922	45.13400647	42.80423045	44.47830964
ENSG00000008438	0	0.052391384	0.056132393	0.072354093	0	0	0	0.106571683	0.03085727	0	0	0.063193389	0.054856575	0	0	0.109374811	0.036059284	0.035625565	0.023477175	0.04793807	0	0.031221368	0	0.141384456	0.186761406	0.077403672	0.041107495
ENSG00000008441	1.645416574	0.995436297	0.589390121	0.86824912	0.803196642	0.104446347	0.283155806	0.746001782	0.401144505	0.374411372	1.40277516	0.631933886	0.383996024	0.548591353	0.460719696	0.765623677	0.757244967	0.926264699	1.408630515	1.198451747	0.179777435	0.530763255	1.054283168	0.942563038	1.307329843	0.954645284	1.151009861
ENSG00000008513	7.884287752	11.26414757	7.998865933	6.005389747	5.73711887	8.251261387	6.22942774	10.44402494	7.09717201	8.361853984	7.678348245	7.551609936	7.378209321	7.440270224	8.39168017	6.343739039	6.166137592	4.453195667	5.63452206	5.129373477	5.573100487	5.213968449	4.28515094	3.911636608	4.171004736	5.108642332	3.658567059
ENSG00000008516	20.22491206	17.91785334	16.2461177	14.81630946	14.98994418	17.33809355	11.1067865	20.7285476	20.7425652	20.31680911	17.42172919	13.88485134	12.18666239	14.23114543	14.05195072	12.78591541	11.53716797	10.14580475	9.787164818	10.77935439	12.57507203	10.91311696	8.044520661	7.840710632	6.932272125	9.218519287	7.833033181
ENSG00000008517	0.205677072	0.471522456	0.505191533	0.5426557	1.835878039	0.94001712	2.336035402	1.314384091	1.913150716	0.624018954	0.147660543	0.853110746	1.124559785	2.057217573	1.842878782	2.078121409	3.605928416	3.705058795	3.404190411	3.211850682	1.006753636	1.061526511	3.706995654	3.440355089	3.548466716	4.644220302	4.56293195
ENSG00000008710	36.50150993	39.37945989	24.8296025	23.06865558	30.53237292	35.2621311	26.15297816	32.4318946	38.20284264	28.07710882	28.24672361	25.47515074	21.93988712	31.23199146	33.98169749	29.73572987	35.73294764	33.9411886	32.51400955	29.90808242	28.22937196	30.66937417	26.40537217	29.97680358	28.72701695	29.25961995	29.93735542
ENSG00000008735	4.867690699	3.038700274	5.360643485	4.99243244	4.647066285	7.206797921	3.610236531	5.648299204	5.801166686	4.118525097	3.322362221	9.605395065	10.01132491	3.737278592	3.718666115	4.156242819	6.021900456	5.664464888	5.071069854	5.345094792	4.027014545	5.401296657	6.42772641	7.634760608	6.941298926	7.14693902	6.330554237
ENSG00000008838	45.59175092	45.99963518	49.50877019	47.82605569	46.98700355	51.28315622	45.58808482	51.50964683	49.3407741	53.16641489	49.31862142	44.33016209	47.25893926	44.53876046	46.36814651	49.10929015	43.34325957	40.36376552	40.00510662	40.45973098	50.40959279	55.7301418	46.38845938	49.4845595	48.9314884	50.51879639	49.32899405
ENSG00000008853	11.58304709	13.62437942	18.58066391	17.4887079	17.06219152	16.13696056	15.91052476	13.86817312	15.95259124	11.40956256	14.25662544	21.30975853	18.08895557	12.95121323	14.6308121	17.93418776	18.25248846	16.94886271	15.25664234	15.53121557	14.32178959	16.15612128	13.92129909	13.56866621	12.59767938	15.62676927	14.98738162
ENSG00000008869	33.45680368	33.84483408	32.72518483	33.71700749	44.1758153	41.36075328	27.96163588	37.1935174	34.65271377	41.43485855	40.97580073	28.59500834	28.93684325	37.74994247	37.38411244	31.39057076	27.04446312	23.97600547	26.22400475	26.36593843	40.52183386	35.03037485	34.24719839	35.06334501	33.36803789	31.50329438	34.24254337
ENSG00000008952	126.148604	125.5821475	161.1560989	164.4246771	124.0938812	120.8444231	154.3199145	128.0281153	124.4165111	136.9097585	140.277516	166.925336	172.2222168	139.8222211	137.0312009	145.249749	145.6434487	149.5561233	146.6619138	149.9263136	137.1342275	144.3051627	129.0986743	113.7202305	139.5107703	132.2570737	137.2168185
ENSG00000008988	588.0993073	579.0819677	632.3033354	632.8450774	666.423728	679.1101461	593.3529922	731.4369849	741.4693314	602.9271134	626.3760241	632.85019	591.0795943	689.4421828	656.690109	598.7177155	608.1758867	634.8475742	672.0106643	640.8361182	704.475857	693.3953609	611.1781551	530.0031963	640.3426077	640.4637808	580.1911851
ENSG00000009307	1081.107248	1081.358166	1104.320624	1109.115897	942.2644033	887.0628223	877.7122107	932.7508943	897.5145438	1027.634414	980.2445159	959.5916057	968.1088334	874.4546165	882.5414855	862.6391345	875.4833602	839.0889403	890.1370996	899.3900981	951.0945424	922.4665376	837.2708809	778.3214287	834.2009472	821.5883726	837.8118565
ENSG00000009335	133.3473015	130.9260687	116.0817877	109.6164514	112.9064994	110.8175738	105.6879047	105.6480618	102.0141333	97.846172	91.4757065	119.4039077	119.1759089	95.24917365	96.12587363	106.4216911	106.1224733	98.29093475	103.9804092	101.3171107	95.4977735	93.44555429	108.1490475	106.6038796	109.6911992	107.3588926	107.9071745
ENSG00000009413	25.42305725	29.01696804	23.0041771	24.05230948	28.5576566	25.87240453	22.79404241	29.80383689	27.4567985	34.30107387	26.85206978	22.56003973	19.21625818	24.4123152	27.76856331	22.96871031	31.97593083	29.80221042	27.88548445	27.89156751	34.7916079	25.30835308	29.81410771	45.21427765	28.57791909	27.9029916	26.22658184
ENSG00000009694	4.387777532	5.396312555	2.638222448	2.7132785	6.138717191	5.01342464	3.539447579	2.699815972	2.622867917	14.60204353	14.0277516	3.380846289	2.660543882	9.840357393	8.39168017	4.484367252	6.339582749	6.270099499	6.010156864	7.598184076	6.723676071	5.900838544	6.019616797	9.095733317	5.322700074	6.011685168	5.960586782
ENSG00000009709	1.57685755	1.257393217	7.325277222	7.81424208	0.229484755	0.208892693	0.141577903	0	0.03085727	5.491366796	5.980251999	0.252773554	0.2194263	0.03428696	0.098725649	0	0.144237137	0	0.117385876	1.198451747	0	0.062442736	0	0	0	0.025801224	0.041107495
ENSG00000009724	1.782534622	2.305220897	1.12264785	1.049134353	1.147423774	1.984480587	2.123668548	1.705146929	1.635435289	2.496075816	1.255114617	1.832608269	1.508555809	1.302904463	1.974512981	2.953119898	1.334193514	1.318145917	1.291244639	1.581956306	1.510130455	1.68595387	1.904511529	2.544920203	0.778172525	1.470669762	2.096482247
ENSG00000009765	0.137118048	0	0	0	0	0	0	0	0	0	0	0	0	0	0	0	0	0	0	0.023969035	0	0	0	0	0	0	0
ENSG00000009780	18.09958232	17.81307057	11.03001513	12.62578929	19.7930601	17.86032528	14.08700137	18.68556843	15.82977931	19.34458758	18.23607708	11.50119672	12.09587476	17.82921897	20.37039226	15.53122316	13.12557944	12.78957795	14.81409758	13.87807123	16.93503438	15.76679082	17.92281385	17.01326284	19.70332834	19.71213506	19.48495265
ENSG00000009790	0.453860738	0.639174885	0.175694389	0.291586996	0.487655104	0.3916738	0.794959926	0.466073494	0.241612421	0.169733156	0.428215575	0.121015339	0.068845001	0.98300713	0.659487336	0.113749803	0.165512114	0.802643987	0.267170254	0.296257272	0.350925553	0.51078158	0.544146151	0.416141581	0.495228995	0.155065356	0.469447593
ENSG00000009830	20.22491206	19.12285517	16.78358536	18.05234629	22.54687716	23.39598166	21.59063023	24.72463048	22.433235	18.72056862	19.56502197	19.05280666	19.69351038	23.38370642	21.16019745	22.74996069	18.10176065	17.42090145	16.45749985	17.49739551	19.70360688	20.98075927	20.5415172	21.91459063	21.69545001	20.6151779	23.88345462
ENSG00000009844	89.81232135	91.2133996	84.50731692	79.87891904	89.15482725	80.52813329	73.6912986	89.94650052	88.8380792	92.60441278	97.30829795	66.73221835	69.33871064	82.97444213	83.29153926	65.07801256	85.92927416	83.96945749	84.58826242	81.39884266	84.56730545	85.70265504	86.41721062	76.86601575	89.42758662	89.27223469	89.40880172
ENSG00000009950	4.250659484	5.501095323	3.620539317	3.69005876	4.015983209	3.237836747	3.397869676	2.877435443	3.579443274	2.995290979	2.067247604	1.895801658	2.605687307	5.040183055	5.462819248	3.390619142	4.795884794	5.557588192	6.597086245	5.393032862	2.984305422	3.340686371	3.809023058	4.241533671	4.077624033	3.405761555	4.80957692
ENSG00000009954	256.6164266	237.385361	266.5165996	262.826244	269.0135038	256.7291201	311.1882312	298.2586171	284.2263104	290.6680288	287.5689078	283.1063809	290.9044166	240.9344648	244.2801643	307.9994678	244.1934724	226.8992256	225.8269487	246.952967	321.9813862	302.3789487	308.870959	313.0251849	299.5964223	300.8938731	303.6199584
ENSG00000010017	54.75397887	57.63418983	64.89409766	63.98236297	62.80309285	65.71033008	43.56139714	55.87979631	53.5404485	71.26046848	69.96525687	52.9497403	55.8412504	64.90898601	64.81733763	49.96022618	65.0174135	57.37746676	64.41103893	64.00115834	59.31001405	56.42544167	58.04202939	57.52367965	60.38681051	59.75589256	58.89635245
ENSG00000010030	0.891267311	0.733479376	0.336794355	0.253239327	0.573711887	0.417785387	0.212366855	0.071047789	0.154286348	0.124803791	0.221490815	0.66353058	0.383996024	0.651452232	0.723988093	0.109374811	0.576948547	0.427506784	0.704315257	0.215721314	0.539332305	0.31221368	0.272073076	0.471281519	0.404649713	0.309614687	0.698827416
ENSG00000010072	17.32417976	18.04726006	21.40131663	19.69297535	17.59287502	18.30631118	19.38343072	19.53885238	20.16553426	21.09308869	18.76839334	20.31541056	18.94389528	18.32912284	17.08546083	18.91418607	25.82421695	26.03730068	24.08617317	24.63896947	18.55986284	17.68752937	19.59742363	18.6387128	19.5601446	19.40690658	20.19693447
ENSG00000010165	73.83806878	68.42314754	68.84637941	59.80065814	65.34578393	69.66571323	103.7058141	74.42255869	77.08145948	76.50472377	74.79006512	77.72786796	80.80373479	66.79099722	71.04955877	103.4685712	59.82235243	53.5452247	56.48608365	59.32336148	66.40978451	70.21685653	73.69779434	70.40945894	73.39723259	76.96505089	74.24013605
ENSG00000010219	5.279044843	5.658269475	4.209929438	4.594484927	4.532323908	5.535656374	4.487311641	5.186488577	3.857158701	4.118525097	5.315779554	5.276647947	4.799950302	5.485913529	4.673014055	4.374992441	4.363173384	3.918812187	5.211932905	4.841745058	3.056216396	3.465571843	3.809023058	3.063329874	3.953116429	4.098008392	4.31628698
ENSG00000010244	324.4213012	299.05002	357.4791417	362.4578306	337.9736727	337.1528071	368.9520157	377.4058537	379.8529889	349.8250256	328.6185388	389.3660638	408.7637677	306.902575	322.0101587	367.499365	339.6063383	332.10152	328.3282959	337.9633927	355.9593214	344.8712304	372.8081318	395.1695537	366.2391173	369.8605446	369.8441329
ENSG00000010256	112.5739173	104.6255939	118.3832158	96.84595393	108.546289	115.3087667	93.01668238	100.0708104	105.1307176	103.7119502	109.2688019	97.06504487	105.3794803	105.123818	102.7075836	101.0623254	96.96341512	85.6082335	87.33509192	92.30475356	99.66861	100.0644843	95.22557644	93.87927859	98.70340312	94.58728681	93.43733624
ENSG00000010270	33.59392173	31.1728735	34.26882563	36.82823351	41.93833894	43.24078752	35.11131999	41.63400419	42.21274482	46.1774026	48.87563979	33.68207612	37.27504263	42.92727337	40.67496741	36.20306245	28.16230093	33.52365698	33.4784519	34.05999865	41.88814237	40.55655698	41.8652445	38.03241858	40.65173273	40.19830683	44.60163212
ENSG00000010278	120.389646	116.2040898	79.98865933	75.971798	72.23032658	79.17033078	98.96295432	72.36217282	74.8288788	89.10990664	87.71036265	115.5175143	119.3404786	82.28870294	73.1227974	95.59358483	106.2667104	107.446705	102.9239363	104.984373	64.46818821	70.87250526	97.81027066	88.93082264	93.53633755	96.93519819	97.50697825
ENSG00000010282	0.068559024	0.052391384	0.084198589	0	0.114742377	0	0.070788952	0	0.03085727	0	0	0.031596694	0.082284862	0.03428696	0.131634199	0	0.144237137	0.142502261	0.093908701	0.09587614	0	0.031221368	0.034009134	0	0.062253802	0.025801224	0.041107495
ENSG00000010292	225.4254986	241.1774494	209.9230795	205.2566244	266.0824098	284.134797	195.8425898	224.138722	240.801492	258.9179444	242.0968436	204.8299943	191.0018167	262.2571821	249.1743238	208.2474527	244.1985207	202.1921835	220.1867921	219.1500849	254.0754939	232.5014684	233.2513085	234.1826145	237.9365215	239.3422154	232.2425483
ENSG00000010295	8.432759944	6.810879924	5.2483787	5.824504514	6.310830757	5.95344176	8.565463142	8.028400126	7.683460132	4.742544051	8.121329875	5.339841336	4.223956265	7.165974547	7.042429633	10.60935667	4.940121931	8.051377765	7.700513482	7.454369867	6.436032175	7.899006093	6.529753813	8.483067342	8.310882571	7.533957378	8.180391514
ENSG00000010310	0.479913168	0.681087992	0.252595766	0.578832747	0.745825453	1.462248853	0.849467419	0.674953993	0.617145392	1.872056862	1.107454074	0.44235372	0.274282874	1.54291318	1.02016504	0.656248866	0.793304252	1.033141395	0.821701134	0.623194908	0.503376818	0.749312831	0.952255764	0.659794127	0.591411119	0.541825702	0.534397436
ENSG00000010318	5.210485819	6.548923004	2.385626682	2.38768508	5.048664606	3.1333904	2.68998016	3.33924607	3.91887324	4.368132678	3.617683308	2.970089264	2.879970181	3.428695956	4.113568711	2.734370276	3.678046985	3.384428707	3.662439339	3.331695857	2.840483474	2.90358722	5.441461511	5.70250638	4.762415855	4.824828869	5.426189346
ENSG00000010319	2.056770718	2.567177817	2.441759074	2.315330987	2.868559435	1.5666952	0.849467419	2.380100922	1.728007098	2.496075816	1.919587061	0.947900829	1.206844647	3.051539401	2.665592525	0.874998488	2.127497766	2.386912877	2.723352329	1.821646655	1.294397532	1.37374019	2.312621142	1.602357165	2.085502368	1.702880777	1.808729782
ENSG00000010322	76.03195754	69.99488906	85.99482532	82.84543687	67.58326029	74.88803057	65.47978022	65.71920457	67.91685041	61.90268024	61.35295569	59.8125423	56.36513069	68.67677999	67.9561551	63.32801558	69.48624059	63.98351534	60.64154367	62.96665479	65.43898636	68.56212403	61.93063382	64.09428659	64.58831961	65.89632584	65.44313211
ENSG00000010327	1.028385359	1.205001833	0.898398942	0.615009793	0.631083076	0.315427967	0.567019502	1.030903414	0.679168504	0	0.369151358	0.663846547	0.603970889	1.304275942	1.152786496	0.874998488	0.721546276	1.033853906	0.704784801	0.599225874	0.251688409	0.405877783	0.680182689	0.329897063	0.498652954	0.51628249	0.369967455
ENSG00000010361	8.232567594	10.33577224	9.965464304	8.22521333	11.69282197	13.208285	8.295049347	10.25681402	11.68009369	10.81674455	10.03944033	9.030651196	7.664834925	13.49020424	12.16727808	7.50639328	10.39661281	9.228090188	8.825304948	9.014514351	9.720206359	11.04455891	7.642872784	10.05337736	9.275505233	9.35603981	10.2008249
ENSG00000010379	0.137118048	0.157174152	0	0	0	0	0	0	0.061714539	0	0	0	0.027428287	0.205721757	0	0	0.216355705	0.035625565	0	0	0.035955487	0.031221368	0	0.047128152	0	0	0
ENSG00000010404	37.93576471	36.09871142	42.83238343	48.62556843	77.88827321	69.84327202	81.97785327	42.16366546	43.1430915	43.89973342	41.52805116	105.9974303	90.32299623	50.24685349	55.39199992	78.25658354	87.72466592	86.71547607	86.73548487	83.0594174	91.21655367	83.73040123	89.72187822	97.02461145	82.88471202	84.41386423	88.42962119
ENSG00000010438	0.205677072	0.26195692	0.280661963	0.10853114	0.344227132	0.31333904	0.212366855	0.355238944	0.678859931	0	0.147660543	0.189580166	0.2194263	0.274295676	0.394902596	0.218749622	0.108177852	0.178127827	0.352157629	0.09587614	0	0	0.204054807	0	0.217888307	0.206409791	0.041107495
ENSG00000010539	16.86003517	15.56024106	19.70246977	17.76292991	16.40815997	15.64501827	18.40512741	16.80280203	16.0457802	26.70801123	25.61910424	24.23466452	21.33920763	21.90936716	20.17294096	19.68746598	28.45077521	29.07046131	25.93946139	29.26619166	18.01369899	16.8595387	24.17437295	27.75848147	22.75376464	23.11789661	25.65107691
ENSG00000010610	0.891267311	2.410003665	2.189163308	2.315330987	3.442271322	3.551175787	0.920256371	2.806387655	2.34515249	0.873626536	2.510229234	1.54823802	1.673125534	3.737278592	3.652849015	1.09374811	3.209276291	3.847561056	3.098987133	3.211850682	1.725863377	1.873282077	1.564420184	1.649485317	1.867614061	1.032048956	1.356547337
ENSG00000010626	1.083232578	1.360604243	0.906538139	1.259684765	1.406167835	1.867500679	0.42473371	1.225574355	1.092655917	0.748822745	0.93247633	1.18961554	0.685707186	1.676975192	1.739545936	0.765623677	1.580839018	2.566465727	1.813142244	1.085797283	0.791020714	1.416825678	0.825401693	1.13861615	1.084461231	1.163119173	1.042897149
ENSG00000010671	0.959826335	1.309784601	0.701654906	0.723540933	0.688454264	1.044463467	0.778678467	0.888097359	0.740574471	0.124803791	0.295321086	0.568740497	0.603422324	0.171434798	0.230359848	0.546874055	1.658727072	0.712511307	1.173858762	0.838916223	0.575287792	0.686870095	0.884237496	0.659794127	0.902680129	0.92884406	1.151009861
ENSG00000010704	0.959826335	0.733479376	0.477125336	0.615009793	0.688454264	1.25335616	2.265246451	1.207812408	1.049147167	1.747253071	1.476605432	0.22117686	0.548565749	1.54291318	1.908695882	1.421872543	0.721185683	0.427506784	0.49302068	0.790978153	1.43821948	1.404961558	1.428383647	1.460972709	1.462964348	0.722434269	0.657719921
ENSG00000010803	10.07817652	9.744797429	9.991565867	10.09339602	13.82645648	14.93582757	7.857573626	12.6109825	12.00347788	16.59890418	13.65860024	9.321024817	9.709613753	14.26337518	14.51267041	10.17185742	9.447532451	11.25767865	10.89340932	10.66622055	12.87206435	12.89442497	9.352511972	9.896911899	10.45863874	9.365844275	10.31798126
ENSG00000010810	65.40530883	61.08835378	55.93592914	52.6376029	65.23104156	66.95010822	52.17145732	67.60197097	64.73855164	65.39718639	61.27912542	61.77153734	63.82562487	68.98536263	70.95083312	55.78115362	59.82235243	58.31905045	61.25195022	56.54295343	73.45705997	74.55662668	61.28446027	60.51254704	64.96184242	62.80017897	64.90873468
ENSG00000010818	19.40220377	18.80850687	25.98929773	26.55395225	23.46481618	25.38046224	10.68913169	25.15091721	25.21038927	30.57692875	21.92759066	15.4823802	14.31756604	17.69207113	18.00097668	13.99997581	25.09726178	23.58412425	21.92768168	23.08218065	18.73280873	17.67129426	22.03791912	24.83653605	21.3530541	19.64092368	20.22488756
ENSG00000010932	0	0	0.028066196	0.072354093	0.057371189	0.208892693	0	0.177619472	0.061714539	0	0.073830272	0	0.027428287	0.171434798	0.131634199	0	0	0	0.023477175	0.04793807	0.107866461	0.031221368	0	0.188512608	0	0.077403672	0
ENSG00000011007	97.58828585	86.71245579	112.7478043	110.8681772	97.13286475	101.1291307	117.3270241	120.7862142	112.7283945	108.4632305	111.3847775	138.9170782	138.0163996	79.70586627	84.19751163	125.1247838	104.4803335	95.35823822	95.6075094	98.12323679	111.8772956	102.8575479	97.53989804	101.7930379	98.7448019	99.28749577	101.3624502
ENSG00000011009	51.07647283	47.51898531	55.93592914	52.38436357	56.05165136	62.25002262	42.2610041	59.78671421	64.92369525	57.40974377	55.81568532	45.24646623	45.94238146	48.03603034	46.30232941	49.32803977	37.71801124	35.5543142	37.00002819	39.74065993	55.83887133	55.54281359	43.90579257	43.87630942	46.53471702	48.06768012	47.06808183
ENSG00000011021	22.48735985	25.72416956	20.9935148	22.21270665	24.61223995	24.54489147	20.24564015	22.52214903	24.34638572	27.08242261	27.90784266	19.11600005	20.2969327	21.66935844	26.26069356	19.90621561	20.55379197	23.97600547	21.78728817	21.35641013	21.57329221	22.29205672	26.18703352	28.70104451	26.05321615	25.44000676	25.6921844
ENSG00000011028	25.84675202	28.02939046	34.85821575	28.50751277	29.66090456	34.15395536	9.839664271	29.0212455	29.49954974	27.33203019	25.32378315	13.80775541	12.91872338	33.7383682	33.56540434	10.71873148	18.35417564	15.9246277	19.36866958	18.07073482	23.7985773	23.44724734	14.58991868	13.29013884	13.16667913	15.24826531	16.23746054
ENSG00000011052	2.303583204	2.51426252	2.608752942	2.436524093	1.484766364	3.044611006	0.499062109	1.55026275	1.380554242	1.279238856	1.248469893	0.557681654	1.099600043	3.490755352	2.838033325	1.78280942	1.82099385	2.848263948	1.496200379	1.342745337	2.592750168	1.699379058	0.638351454	1.482180377	2.246739715	1.12931957	1.400121281
ENSG00000011083	0	0	0.364860551	0.687363887	0	0	0	0.035523894	0	0	0	0	0.027428287	0	0.03290855	0	0.072118568	0.106876696	0.023477175	0.09587614	0	0	0.034009134	0	0	0	0
ENSG00000011105	23.17295009	22.99981759	19.5060064	17.14792012	21.28471101	24.85823051	20.95352967	21.45643219	23.08123767	20.84223307	21.48460903	23.53953725	22.79290686	22.11508891	22.54235654	19.90621561	24.52031323	22.40848059	22.84329152	21.64403855	20.17102821	18.54549257	22.03791912	21.82033433	23.40742956	25.72382023	23.47237967
ENSG00000011114	75.48348535	76.01989823	66.20815696	65.04632991	84.27827621	80.94591867	80.1330932	80.42609684	79.48832651	92.23000141	90.07293134	94.85327627	95.03901597	81.84297246	82.56755116	73.60924782	65.30336362	64.9454056	66.4873603	71.95504289	96.00115032	88.48135679	96.0758048	105.0486506	96.30663174	95.05170884	90.10762914
ENSG00000011132	7.884287752	7.334793764	4.743187167	4.413599693	8.949905438	7.206797921	6.441794594	7.708685077	8.022890098	7.363423658	7.45685743	6.414128942	6.308506111	6.445948397	7.601874978	8.093736016	6.887323275	6.804482979	6.737949296	6.735298818	5.752877922	7.243357366	8.230210535	7.964657671	8.871166789	9.211036932	8.262606504
ENSG00000011143	13.36900967	11.94523556	12.93851647	12.95138271	14.40016836	16.60696912	13.80384556	15.23975068	17.95893091	16.72370797	17.12862301	11.69077689	12.39758592	16.83489714	16.19100645	12.35935365	11.46685236	13.00333135	14.15673667	11.72085809	13.37544117	15.01747799	14.24982733	12.20619134	13.78921715	14.52608905	12.62000098
ENSG00000011198	17.00263794	15.0887186	26.01736393	25.98090783	24.72698233	23.91821339	27.89084693	27.85073318	26.29039371	24.21193542	26.72655831	27.36273726	29.2659827	19.06354951	20.69947775	26.90620351	13.45011299	15.31899309	16.7861803	18.62394015	28.29696828	28.13045253	24.04445805	26.95730289	25.52405883	23.19530028	24.58228204
ENSG00000011201	103.5241261	94.46166541	113.836492	111.8956053	242.8522418	214.0105643	353.4492353	308.6671181	315.2378663	116.1923292	110.9668982	184.8090649	176.5833145	142.1194474	140.6511414	356.4525091	164.9351658	162.773208	173.2380762	155.3433155	319.9319234	307.4680316	162.4616352	167.5877082	161.3929818	160.7932273	168.3351922
ENSG00000011243	74.77869858	82.90936523	65.95359656	60.15555497	71.10986726	65.50457078	66.15864626	59.319575	64.14485777	66.12604052	73.69073237	64.91477649	62.51290703	72.72606992	74.53029607	56.83115181	80.40535242	80.42649502	72.98208606	70.76522	56.55654285	66.02882224	62.9883179	63.73611263	68.26316154	65.17724573	66.52508138
ENSG00000011258	137.8036381	140.6184747	154.588609	154.9101138	149.4519466	138.3914093	128.7651029	158.3299972	158.3903649	163.2433584	156.8154969	128.5037557	131.3814968	147.2282043	147.5619368	122.9372876	131.2197351	128.2876608	133.9138076	136.9590657	154.6085942	149.5503525	129.4727748	130.0736992	134.9662428	126.761413	131.9961666
ENSG00000011260	89.88088038	81.94012462	104.546581	99.19746196	86.17152543	81.88593579	95.21113988	94.493559	90.65865811	85.86500808	79.73669331	78.26501177	90.21163738	83.52303348	80.59303818	87.82797325	76.77021599	67.75982526	72.73228892	72.21870228	83.34481889	87.07639523	85.97509187	82.09724061	90.14350534	86.89852209	88.7921893
ENSG00000011275	56.1498406	58.10204489	50.57528565	53.28878974	76.53316573	77.70808193	54.50749272	56.41194425	55.68225158	58.03376273	54.0437588	54.53589435	52.60745531	49.3389348	54.03583858	53.5936574	64.4379408	57.89154367	60.65351703	59.1316092	52.02758971	51.60892123	55.74097135	59.61711216	59.35900023	55.78224607	57.13941811
ENSG00000011295	53.0098373	55.3048689	62.70016309	59.9898641	57.78196642	53.99876123	59.95824199	64.18457233	63.54653531	64.38877176	66.98546711	66.11576684	63.84619608	59.89691826	55.6101836	56.15193423	66.55209663	65.35260581	64.60261268	68.45963853	56.51087938	53.30455373	53.07771604	58.6316625	52.78593255	56.21828675	55.07705509
ENSG00000011304	539.7651954	503.4812005	562.2220434	551.4467224	524.7168919	559.5190791	564.1171552	561.4906743	552.3142687	509.9482893	496.7300672	592.8803717	606.6588616	478.3030858	459.8969819	570.2802647	561.1185209	514.1125333	526.2643604	518.4741948	507.9791205	497.0753992	534.5215661	552.3419403	566.5095985	587.5970731	569.8320963
ENSG00000011332	10.14673554	9.378057741	20.9935148	19.42707406	12.04794963	11.69799083	19.53775064	15.59498962	16.84806921	10.98273359	12.9941278	18.294486	18.26723943	10.56038354	12.37361468	20.34371485	23.36641614	27.46731087	21.85725016	22.98630451	18.51707581	15.51701987	18.09285952	20.83064314	17.21317626	18.2414653	19.1149852
ENSG00000011347	14.12315893	16.76524289	18.80435149	19.39089701	11.13001061	11.69799083	9.414930561	8.170495703	8.454891872	11.98116392	10.48389857	17.59935872	16.34725931	16.83489714	16.91499454	12.79685289	14.96460293	15.85337657	14.4149856	13.90204027	8.701227857	9.522517227	8.672329283	10.93373124	9.960608325	8.927223469	9.29029388
ENSG00000011376	86.7957243	84.9788249	74.85254541	65.91457903	74.12357581	84.18375542	70.57658473	78.04599591	79.76604193	116.0675255	106.832403	101.5201788	97.45270527	99.50075663	96.35623348	76.23424328	83.98207282	71.14425397	71.48799863	79.69704118	96.68430458	85.82754051	93.32106491	99.95881018	97.17818497	91.90395953	97.9180532
ENSG00000011405	274.0304187	282.2323858	268.9864249	278.1291348	289.4950182	272.0827331	251.1592002	316.8731377	298.1120817	348.2025764	317.4701678	275.0492238	268.2212229	278.7872682	292.0633785	261.4057983	245.7079623	225.474203	246.0173194	256.2529526	314.6105114	282.9904792	311.3536258	324.4301977	304.2032036	302.5709527	303.5788509
ENSG00000011422	6.44454825	5.920226395	11.36680948	10.96164514	5.507634116	6.475673494	7.786784675	5.257536366	6.819456583	3.619309934	5.832591455	7.425223159	5.787368649	5.828783125	5.364093599	9.953107803	5.877663319	4.702574624	5.517136183	4.21855015	6.184343766	5.900838544	4.625242284	4.618558886	4.357766142	4.541015406	3.617459564
ENSG00000011426	159.4682897	158.0124142	157.6478244	154.7654056	179.3423359	174.9476307	193.3246268	169.2713566	158.4829367	170.7315858	177.4141426	176.3727475	180.5329879	153.3312831	151.3793286	177.5153183	144.7780259	142.9297681	147.6479551	148.0806979	159.7861843	162.6633271	178.3098919	164.0059686	177.1743206	177.7704327	187.2446399
ENSG00000011451	31.26291491	32.32548395	38.42262267	33.68083045	40.90565755	45.85194619	34.26185257	45.50610868	45.85390264	36.06829554	35.51236063	38.57956373	36.31505257	33.12120293	33.10600098	34.01556623	36.09534345	33.02489906	33.03238557	33.31695857	44.51289292	40.77510655	36.11770078	41.61415813	37.47678882	38.0052028	37.61335797
ENSG00000011454	56.97254889	57.10660859	56.9463122	59.58359586	62.36248212	60.57888107	51.74672361	59.28937969	53.59907731	68.26767357	65.63511144	50.71269434	49.3434891	68.95107567	72.56335206	52.82803372	34.54479423	36.33807664	38.92515656	44.43859078	69.28622347	64.15991115	49.55130888	50.47425069	48.90036149	48.09348135	50.6033264
ENSG00000011465	0.411354144	0.314348304	0	0	0	0	0	0	0	0	0	0	0	0	0.065817099	0	0	0	0	0.023969035	0	0	0	0	0	0	0.08221499
ENSG00000011478	8.501318968	7.072836844	5.444842073	3.58152762	9.236761381	6.2667808	3.610236531	8.170495703	8.794321838	6.364993331	4.725137382	4.139166952	3.702818804	5.41733961	4.607196956	2.953119898	7.824864664	7.231989763	6.644040595	6.543546539	5.069723669	7.49312831	7.311963905	7.022094633	7.439329343	7.250143916	7.687101574
ENSG00000011485	82.40794677	76.54381207	87.42564001	83.35191552	85.08147285	94.82788261	87.84908892	85.57706152	89.08493736	85.53427803	84.09932406	90.52452915	89.55335849	85.68311193	85.23314369	87.60922363	81.67427863	76.02495642	74.02353356	74.05497004	83.82158865	82.64296098	78.90119191	79.03391074	80.67968235	80.95211402	83.28378496
ENSG00000011523	34.69772201	35.19129265	48.87700012	44.99122232	40.61478562	36.55622134	44.41723556	43.20380508	44.02252369	41.06044718	38.83472285	47.90311628	42.551148	44.71190961	51.6598413	42.94164455	41.04736494	42.76065356	43.18415092	42.99948992	44.74300804	46.57135351	43.04468128	44.19159676	39.12651458	43.29161557	41.23616151
ENSG00000011566	83.16209603	85.39795597	68.06052592	63.09276939	63.9688754	63.29448608	69.72711731	68.41902054	67.73170679	95.59970376	99.08022447	67.45894232	67.99472456	76.90565029	77.43381741	66.71863472	42.94660744	43.42756414	49.02034192	55.82388238	68.85475763	67.21960521	64.92343765	58.72167727	63.00084765	61.56172022	65.60756209
ENSG00000011590	0.822708287	0.943044913	1.431376009	1.700321193	0.516340698	0.522231733	1.061834274	0.674953993	0.586288123	0.499215163	0.738302716	0.88470744	0.767992048	1.097182706	1.184707789	0.656248866	1.334193514	1.995031659	1.150381587	1.773708586	0.755065227	0.655648727	0.476127882	0.75405043	0.871553228	0.645030597	0.781042406
ENSG00000011600	0	0.052391384	0	0	0.057371189	0	0	0.071047789	0.061714539	0	0	0	0	0	0	0	0.036059284	0.071251131	0.04695435	0.09587614	0.035955487	0	0.034009134	0	0.124507604	0.025801224	0.08221499
ENSG00000011638	12.54630138	13.72654262	12.60172212	10.20192716	16.35078878	15.56250565	11.60938806	15.48841794	15.55206388	13.97802457	16.39032029	10.77447275	9.983896628	16.32059275	15.26956705	8.421860449	9.555710304	8.977642464	11.05774954	10.59431344	15.71254782	17.01564554	10.2707586	8.954348861	9.929481424	10.73330914	10.07133629
ENSG00000011677	5.621839962	6.653705772	7.998865933	7.886596174	9.408874947	9.295724854	8.49467419	13.2148887	13.94748586	11.85636013	9.893256393	7.962366962	10.64217553	10.7661053	9.44475376	10.9374811	0.43271141	0.178127827	1.737310968	2.372934459	10.96642354	10.24060869	1.700456722	1.837997924	1.743106457	1.212657523	1.274332346
ENSG00000012048	87.68699161	82.62121261	72.43885253	72.93292608	93.91663591	93.58392662	84.73437505	92.89498376	88.31350562	124.3045756	123.8133655	110.9359937	107.9303111	102.7237308	105.7680787	83.89048005	66.74573499	60.5278355	68.2951028	77.32410672	99.59669902	90.26097476	100.3269466	103.8704468	96.43113934	93.94225622	90.64202658
ENSG00000012061	24.79231423	22.24433383	34.71114888	32.96018368	21.09940207	29.14470858	25.596577	25.36725773	28.49267704	25.84312096	25.21525266	28.65851769	25.2812011	29.84508395	30.92613865	27.44651508	35.71059089	32.54751649	32.92814692	30.78558879	22.52898905	23.60085647	22.89494931	21.93721215	22.40483208	26.2122374	26.7391923
ENSG00000012124	0	0.471522456	0.084198589	0.036177047	0.286855944	0.208892693	0.070788952	0.177619472	0.339429966	0	0.073830272	0	0	0.308582636	0.164542748	0.218749622	0.036059284	0.249378957	0.164340227	0.071907105	0.071910974	0.031221368	0.068018269	0.329897063	0.062253802	0.077403672	0.32885996
ENSG00000012171	4.593454603	4.243702106	2.048832327	1.772675287	2.696445869	3.655622134	3.610236531	1.918290296	2.437724299	0.624018954	1.107454074	3.033282652	3.236537918	4.320156904	4.442654208	4.374992441	6.23825616	5.735716019	6.197974266	6.16004198	1.761818864	2.029388917	4.795287957	5.325481165	5.073684865	4.670021526	6.371661732
ENSG00000012174	19.40220377	17.1592261	14.32246061	17.25645126	32.0131233	33.52727728	33.20001829	23.83653312	23.73572035	29.37257217	25.69293451	35.48087592	33.86323795	25.71521967	27.24827914	32.59369368	34.32843852	32.44776491	34.7384719	29.65449003	22.4362239	21.53025534	40.7177763	39.32938533	40.75818673	39.1920591	41.36153936
ENSG00000012211	5.941325014	5.636789008	2.781921373	2.296880693	6.683743484	7.689340042	3.899055453	3.203900033	2.773451392	2.609647266	4.452703679	3.551468439	3.110642078	5.336079516	6.486275143	4.06874297	7.397201554	7.516994285	6.040911963	6.378160198	4.2783434	4.18740987	12.09262793	10.9577666	13.48915382	13.47778533	11.51749796
ENSG00000012223	1.165503407	0.681087992	0.561323925	0.506478653	0.172113566	0.104446347	0.353944758	0.461810627	0.308572696	1.123234117	0.369151358	0.126386777	0.438852599	1.371478382	2.13905573	0.328124433	0.829363536	0.463132349	0.586929381	0.431442629	0.143821948	0.031221368	0.782210092	0.706922279	0.778172525	0.490223254	0.739934911
ENSG00000012232	130.6734996	134.645857	140.1064517	131.9738662	158.688708	168.8897426	125.721178	149.5555953	155.1503516	144.6475936	144.8549929	149.6103475	141.7768178	139.2736297	134.2997913	124.9060342	135.5468492	113.5386767	116.9867643	119.2699179	147.3455858	139.153637	131.8534142	131.1105186	128.3673398	136.1788597	134.5448313
ENSG00000012504	0	0	0	0	0	0	0	0.071047789	0	0	0	0.063193389	0	0	0	0	0	0	0	0	0	0	0	0.047128152	0	0	0
ENSG00000012660	240.573615	249.6449449	214.5380042	209.7906936	218.0678883	210.4593885	182.777073	202.3796262	199.2762471	213.6640899	201.1136598	177.4154385	179.2164301	209.2190272	204.6253619	185.0621802	206.331224	199.4675403	215.3091742	205.3906604	228.353298	236.3457554	212.8971816	192.989782	213.4994141	209.4027332	213.4301143
ENSG00000012779	3.016597053	4.086527954	4.097664653	2.640924407	1.663764472	1.671141547	0.849467419	1.101240725	0.956575358	1.747253071	1.40277516	1.801011575	1.453699234	2.400087169	2.764318174	0.437499244	3.966521258	3.598182099	3.122464308	2.684531913	1.402263993	1.061526511	1.258337974	1.131075646	1.52521815	1.006247732	1.109902366
ENSG00000012817	44.08345239	44.48028504	48.83490082	44.96806901	0	0	0	0	0	0	0	0	0	0	0	0	0	0	0	0	0	0	0	0	0	0	0
ENSG00000012822	13.57468674	14.35523922	17.28877689	18.41411675	14.80176669	15.77139835	13.52068975	13.07279313	13.66977044	13.22920183	15.20903595	14.47128599	13.71414372	17.24634066	17.21117149	12.46872846	15.79396646	17.17152249	16.7861803	15.93940824	12.08104364	14.45549336	13.26356243	13.7142922	14.78527798	15.7645478	14.71648323
ENSG00000012963	52.51621233	49.66703206	69.01477659	61.03067773	68.32908575	62.25002262	58.0469403	62.9838647	62.03422053	66.02120534	70.58173964	72.79878365	76.82663311	59.48787483	58.21522439	57.20302616	48.88124443	47.02574624	51.84323747	52.15662003	66.48169549	63.44181969	60.42096834	55.94111631	59.84987146	66.59295888	64.33322975
ENSG00000012983	49.43105626	47.67615947	51.64180111	52.23965539	48.47865445	44.28525099	57.97615135	52.14907692	49.37163137	53.29121868	57.51378157	52.13454558	52.99145133	52.25332636	56.47107126	61.24989417	53.33168128	58.39030158	58.01210004	60.73753454	43.68591672	43.33525872	53.05424973	50.19148178	53.84953876	50.69940496	45.83485698
ENSG00000013016	17.41399208	18.28459303	18.46755714	16.96703489	19.62094654	18.48700336	18.75907217	19.71576137	21.84694688	16.09968901	19.78651279	20.60104468	17.27982109	22.11508891	21.1272889	18.8124675	22.89764544	19.80781433	19.11042065	17.37755033	20.89013795	20.0753396	23.19422969	21.67894987	20.69938917	21.41501584	20.18378007
ENSG00000013275	78.56864143	69.41858384	75.6664651	68.95345095	79.91806586	85.22821889	76.09812296	95.87899088	96.27468117	82.74491331	86.45524803	72.73559026	74.0289478	70.39112797	66.47527037	76.01549366	71.97433119	64.09039203	63.364896	67.40092625	88.98983036	90.13608929	80.97574911	80.30637084	89.0851907	89.81406039	86.12020212
ENSG00000013288	3.427951197	4.505659027	4.855451952	3.943298087	9.810473268	10.54908101	6.017060885	4.262867323	4.042302319	9.485088102	9.967086664	7.330433076	7.021641584	8.846035566	8.951125515	6.124989417	7.9691018	8.585761245	8.00571676	9.132202312	6.436032175	6.899922318	5.713534587	7.116350937	6.972425827	6.424504751	6.166124257
ENSG00000013293	1.439739503	0.681087992	0.870052084	0.5426557	1.204794963	2.50671232	0.637100564	1.456479669	1.080004436	0.748822745	0.959793531	2.053785129	2.13940642	1.611487099	1.349250537	0.656248866	0.86542282	0.819388003	1.267767463	0.503349734	0.611243279	0.999083775	0.714191823	0.706922279	0.840426327	0.825639165	0.781042406
ENSG00000013297	4.867690699	7.911098988	2.46982527	2.460039173	3.671756077	3.968961174	2.68998016	3.232674387	3.610300544	3.619309934	3.027041135	4.056067646	3.483392505	6.891678871	4.903373903	3.062494709	3.822284121	3.562556533	4.343277421	4.201292444	2.444973117	2.216717125	2.074557201	3.440355089	3.174943903	2.941339524	2.589772188
ENSG00000013306	83.50489115	79.11098988	75.61033271	68.01284774	85.19621523	96.92620971	77.9386357	83.05486502	85.382065	80.37364128	77.9647668	72.60920349	76.25063908	79.23716354	84.0484359	73.93737225	91.59058178	79.69438965	76.62950001	74.37591542	77.87958487	84.60990716	77.43879913	78.56262922	85.47447019	86.12448537	76.91212323
ENSG00000013364	1.57685755	2.619569201	1.010383065	0.65118684	1.147423774	1.357802507	0.920256371	0.603906204	0.401144505	0.624018954	0.44298163	0.505547109	1.097131498	1.817208857	1.447976186	0.109374811	1.694786356	1.175643656	1.643402267	1.414173061	0.71910974	1.21763335	0.61216442	0.424153367	0.653664921	0.670831821	0.822149901
ENSG00000013374	45.18039677	44.00876258	42.12651859	41.20565615	47.61808662	41.36075328	44.4554616	45.04429805	40.6081668	39.81240927	41.86176399	50.64950095	48.71263849	44.74448222	45.44571986	41.89055262	45.21762116	45.74251338	47.35228862	47.86496432	45.87920143	44.08457155	46.82717722	42.46246486	48.86923459	45.20374427	46.86254435
ENSG00000013375	76.26985735	78.0516361	71.51631666	70.47071629	87.76128107	87.46754856	70.81443561	81.67014362	81.11111032	76.34622295	77.41473127	78.57402744	78.38291414	81.13837544	80.22150066	69.162068	92.9900426	89.61112202	99.08353996	89.72017252	79.52994172	78.85737012	94.76475267	86.36186708	91.40009833	88.24173381	90.27452557
ENSG00000013392	7.952846776	8.644578365	4.434459008	3.002694873	8.720420683	8.877939467	3.539447579	9.733547055	6.942885662	5.990581959	8.785802319	4.012780175	4.553095715	8.743174687	9.082759713	3.718743575	4.399232668	5.521962627	6.597086245	5.87241356	8.521450422	7.867784725	6.767817754	6.503684962	7.875105957	7.430752483	7.234919128
ENSG00000013441	14.46595405	12.10240971	22.08809645	25.61334904	18.18666682	15.666952	43.74757208	27.67311371	24.71667296	23.46311267	24.73314098	38.2004034	43.52869216	20.12644526	22.34490524	44.51554809	15.57761076	28.17982218	22.09202191	24.08888012	24.73737506	27.44358243	31.52646763	29.36083863	29.66393667	25.82702512	32.3927061
ENSG00000013503	33.31968563	31.22526488	38.00162973	39.43298087	36.66018958	34.04950902	43.53520523	43.69439007	39.28130421	45.67818744	41.19729155	38.70595051	37.13790119	34.93841179	36.6930329	40.79680451	31.84034792	27.538562	31.17768873	33.48474181	45.08818071	43.52258693	35.09742675	36.43006142	35.20452505	36.50873182	34.65361832
ENSG00000013523	34.37960814	33.83959494	30.80124708	31.56049374	36.40488779	37.74690969	31.68867418	34.0802033	34.77922857	35.17220433	36.56591861	32.36765363	31.76360255	35.29396756	36.36263106	40.74102336	31.00846023	26.96071533	30.10572091	30.77743932	37.11505147	33.94917888	35.14333908	33.29980957	37.69903489	35.97671058	38.58020625
ENSG00000013561	19.95067596	17.44633088	15.94159947	15.70083825	24.84172471	25.48490859	20.74116281	23.65891365	22.49494954	24.71115058	23.40419609	22.90760336	21.3940642	18.68639296	20.9956547	19.35934155	13.48617228	13.03895691	15.68275307	14.9566778	21.35755929	20.1690037	20.37147153	20.17084901	21.66432311	21.07959993	21.78697237
ENSG00000013563	3.337453285	3.502364022	5.053318636	4.297833144	6.360743692	7.145174576	5.488267417	2.928589851	3.082949806	7.281053156	4.619560093	7.410056746	7.144520312	5.875756259	5.157756992	6.051708294	9.470970986	7.938800979	7.785970399	7.782745645	3.007316934	3.398758116	4.591913333	3.489368367	4.82373585	5.221135668	6.233951624
ENSG00000013573	69.36459246	75.92454591	72.45288563	71.82590845	61.65796392	64.46637409	78.96012027	71.42896011	72.61301827	60.98537238	70.33145502	67.99703402	70.57545212	73.61478791	75.3964491	81.90204599	50.90489146	61.77615531	58.30767768	57.44802418	65.60366249	75.01745407	61.28003908	62.32179679	64.87655471	63.26485901	64.87009363
ENSG00000013583	19.26508573	17.91785334	16.13890483	14.50699571	19.85043129	21.41150107	14.15779032	18.16123575	16.81721194	14.60204353	15.0613754	11.69077689	12.26044448	18.99806142	20.63366065	13.23435213	17.38057497	15.53274649	17.98351624	16.466727	23.44297753	22.54182766	17.07258549	14.75111155	15.84359262	17.62223592	17.59400788
ENSG00000013588	0.548472191	1.781307057	0.477125336	0.32559342	3.499642511	2.19337328	0.849467419	1.278860197	1.450291672	1.872056862	0.959793531	0.88470744	0.301711162	1.645774059	2.303598478	1.312497732	0.793304252	0.819388003	1.150381587	0.599225874	0.898887175	1.342518822	1.394374512	0.801178582	1.089441536	1.52227221	1.438762327
ENSG00000013619	0.34279512	0	0.336794355	0.43412456	0.45896951	0.417785387	0.283155806	0.355238944	0.185143618	0	0.221490815	2.369752072	1.206844647	0.274295676	0.098725649	0.328124433	1.117837809	0.926264699	0.774746783	0.743040083	0.539332305	0.561984623	0.476127882	0.659794127	0.342395911	0.438620806	0.24664497
ENSG00000013725	0	0.209565536	0	0.21706228	0	0.208892693	0	0	0.03085727	0	0	0.063193389	0	0.03428696	0.03290855	0.109374811	0.036059284	0.035625565	0.04695435	0.09587614	0	0.124885472	0.068018269	0	0.124507604	0.025801224	0
ENSG00000013810	152.6123873	149.0010962	135.0264702	124.051093	154.0990129	165.0398502	119.0670166	158.8273317	163.3583853	138.9066192	139.6868738	105.6593457	111.4685601	128.6103853	131.83165	128.0779037	144.7059074	126.1145013	127.8332192	123.9678487	148.9276272	142.0260028	141.5800267	145.3432205	150.5296933	151.0145635	145.6849624
ENSG00000014123	30.6458837	34.15918239	40.30305782	41.60360367	36.77493196	36.45177499	26.05033418	34.10293859	34.65271377	46.42701018	39.05621367	39.81183481	40.73100685	37.20135112	37.0879355	22.96871031	36.70835128	36.26682551	43.29191116	40.41179291	33.69029133	34.65571843	31.25439455	27.28719995	29.44604836	28.45874996	30.21400886
ENSG00000014138	26.91901516	23.06897422	30.46052346	30.46324392	38.18454207	38.68901574	34.75171211	44.20344747	45.11980819	36.00714169	44.50488771	32.33036954	29.9706154	39.53355011	35.92593461	34.56900277	32.25322672	28.75303752	27.2616959	28.81533412	32.6619644	33.10214316	31.1856961	36.23542215	33.95882647	37.39655193	34.14470753
ENSG00000014164	21.11617937	19.0180724	17.06424732	15.84554644	21.3420822	22.66485723	17.06013733	21.84719503	22.58752135	22.83909372	19.19587061	19.14759674	17.58153225	21.56649756	21.2589231	19.90621561	15.9382036	17.52777814	16.5983629	19.22316602	21.06991539	20.51243875	20.40548067	19.41679858	19.54769384	23.84033088	22.23915482
ENSG00000014216	138.3521103	135.8508588	140.583577	120.7228047	127.6508949	149.1493831	107.6699954	111.5095044	114.0176112	151.2621945	146.7745799	119.4986978	121.9187377	155.2513529	153.1234817	103.2498216	145.4631523	117.9918724	120.8135438	124.2554771	126.2756704	122.0755487	114.4067283	119.2342243	120.0875841	123.2008441	118.1018333
ENSG00000014257	1.91965267	2.043263977	1.403309813	0.97678026	0.344227132	0.62667808	0.495522661	0.390762838	0.524573583	0.374411372	1.107454074	1.737818186	1.06970321	2.125791493	2.171964279	0.546874055	1.983260629	1.531899309	1.572970742	1.84561569	0.323599383	0.218549576	0.884237496	0.848306734	1.058314634	0.954645284	1.274332346
ENSG00000014641	206.237199	224.8968268	235.5444294	208.1627265	198.1027146	196.9858098	202.4564015	196.1629447	192.2407897	211.1680141	218.3161131	206.8635575	211.938377	233.9399251	225.2494791	200.4840286	141.3163346	142.8941426	156.4988502	160.6165031	216.4049301	218.7056825	157.3602651	148.1237814	163.5718648	166.521099	165.2932376
ENSG00000014824	110.7913827	110.9649514	141.2010334	135.5915709	127.1919254	125.335616	97.83033109	125.7901099	122.2256449	141.0282836	145.1503139	121.7420631	120.9861759	135.8449338	131.3709303	93.2967138	112.0722552	110.9023849	111.3757194	114.9554916	131.2375276	129.5374557	103.7958783	92.04128066	107.6679506	104.288547	101.2888678
ENSG00000014914	1.782534622	1.571741521	2.189163308	2.93034078	4.302839153	4.38674656	1.203412177	3.694485014	4.320017745	3.369702352	3.765343851	1.990591741	1.673125534	3.257261158	4.508471307	2.078121409	1.442371367	1.60315044	2.347717525	1.773708586	3.379815779	2.841144484	2.312621142	2.96907357	2.054375467	2.038296688	2.630879683
ENSG00000014919	46.21426685	41.20687137	49.10630094	46.87532291	61.08425204	56.06888782	42.52363111	64.80553001	57.5614593	53.15518254	53.02194784	41.50857729	42.57912485	48.67273918	47.02039396	42.13992719	42.12121043	38.17528704	40.17649	38.52231389	51.26713116	49.33444458	42.64813478	44.56956454	43.01364197	44.03469082	42.49035118
ENSG00000015133	66.57081224	66.37988357	56.41305447	54.30174705	63.56727708	65.07007398	58.61325191	54.10289111	53.04364645	74.25825553	71.54153317	69.95508117	64.97761294	66.3795537	64.10585479	55.99990324	51.38447993	48.98515233	51.29762792	53.54682406	66.05022964	57.04143926	48.76909879	52.83065828	49.33613811	49.02232541	47.43804928
ENSG00000015153	1.096944383	0.681087992	3.845068887	3.219757153	1.262166151	1.044463467	2.406824354	0.994669042	0.833146279	1.996860653	2.141077876	2.338155378	3.785103666	0.925747908	1.02016504	1.203122921	1.73084564	1.567524875	1.197335938	1.581956306	1.222486558	1.342518822	0.680182689	0.659794127	0.684791822	1.006247732	0.781042406
ENSG00000015171	27.42360957	29.39156644	43.75519996	38.81797107	41.42199824	41.36075328	45.51729587	44.01410511	42.0276012	57.90895894	54.78206152	39.11670754	37.57675379	41.89866458	44.95307887	38.39055867	25.16938035	29.53359366	31.08378003	34.49144128	44.47693743	39.24525952	33.39697002	33.88514122	32.74549987	33.74800086	31.36501872
ENSG00000015285	0.411354144	0.26195692	0.056132393	0.21706228	0.172113566	0.522231733	0.283155806	0.284191155	0.370287235	0	0.147660543	0.315966943	0.301711162	0.240008717	0.296176947	0.218749622	0.86542282	1.211269221	0.680838082	0.623194908	0.143821948	0.249770944	0.272073076	0.659794127	0.498030416	0.335415911	0.32885996
ENSG00000015413	0.068559024	0.157174152	0.44905914	0.21706228	0.286855944	1.357802507	0.212366855	0.852573465	1.326862593	0.374411372	0.147660543	0.252773554	0.2194263	0.857173989	0.329085497	0	0.288474273	0.142502261	0.140863051	0.09587614	0.539332305	0.374656415	0.204054807	0.141384456	0.186761406	0.154807343	0.08221499
ENSG00000015475	14.6030721	13.67415123	30.17116097	29.15869961	19.16197703	17.96477163	17.9803937	23.09053134	22.09380504	21.46625202	19.34353116	27.1099637	25.23402444	16.6977493	17.21117149	23.8437088	12.15197876	12.46894787	12.60724311	13.15900018	15.31703747	15.98534039	13.60365378	15.12813676	12.82428322	13.95846213	13.44215088
ENSG00000015479	806.8108207	759.0222718	893.092747	880.0019572	717.7961852	662.8927618	750.6368401	708.253381	662.8419227	732.4185346	753.8528477	760.2243639	829.1527407	738.1807529	746.535715	760.3146238	702.2660981	698.0900778	693.5918229	717.9651169	804.4493696	814.3993923	705.325642	636.3893438	707.6414578	671.224774	696.5693811
ENSG00000015520	0	0.209565536	0.140330981	0.180885233	0.286855944	0	0	0.177619472	0.370287235	0.249607582	0	0.22117686	0	0.102860879	0.098725649	0.109374811	0.072118568	0.106876696	0.023477175	0.071907105	0.071910974	0.093664104	0	0	0	0	0
ENSG00000015532	24.44129203	23.05220897	27.14001178	26.26453588	29.71827575	31.5427967	19.67932854	24.93777384	25.85839193	21.34144823	19.4911917	17.44832652	16.5941139	23.24655858	23.95742417	23.40620956	26.07086245	23.29911973	23.6180383	22.45898574	24.52164214	23.97801059	22.4120196	19.98233641	22.47362253	22.11164888	20.80039249
ENSG00000015568	40.91876784	48.99380278	40.17647928	21.65666545	28.45381475	2.813784579	2.259583335	11.50405795	9.940052259	15.21857425	13.63054474	40.57394708	90.67764399	8.015948275	58.93394712	59.34130372	24.85710695	29.84460485	27.20488113	8.441175035	12.7537708	18.26949567	11.30599665	12.14680987	13.17477212	12.95582657	22.45743562
ENSG00000015592	0.205677072	0	0.028066196	0.036177047	0	0	0.141577903	0	0	0	0	0	0	0.068573919	0.03290855	0.109374811	0.072118568	0.071251131	0.187817402	0.119845175	0	0	0.068018269	0.047128152	0.031126901	0.051602448	0.08221499
ENSG00000015676	55.46425036	56.68747752	57.03051079	52.6376029	59.83814982	61.51889819	52.02987942	57.79737613	57.42537874	62.90111057	55.81568532	59.46497866	61.49422044	54.99628313	53.14730774	54.5780307	58.99298889	55.32650296	52.18976058	53.97826669	57.52877922	60.63189657	54.82272472	55.6583474	55.37475691	53.92455795	58.00267551
ENSG00000016082	0.068559024	0.104782768	0.420992944	0.253239327	0.114742377	0	0.212366855	0.106571683	0.092571809	0	0.147660543	0.853110746	0.713135473	0.240008717	0.230359848	0.328124433	1.009659957	0.855013568	0.892132659	0.743040083	0.287643896	0.062442736	0.136036538	0.377025215	0.498030416	0.361217135	0.41107495
ENSG00000016391	12.49762447	13.39018993	14.65195775	14.52363716	13.8803854	15.75677586	11.0869656	15.45076261	13.24517441	17.33025439	17.61959431	15.61066278	14.22677841	11.39047083	14.58803099	15.17575503	11.73982115	9.474975356	10.2278314	11.82823936	13.78892927	12.85976925	9.926586162	11.14250895	10.05305522	10.19844977	9.568591622
ENSG00000016402	0.548472191	0.628696608	1.291045028	1.157665493	0.573711887	1.044463467	1.061834274	0.852573465	1.450291672	1.123234117	0.590642173	1.579834715	1.316557797	0.994321827	2.204872829	0.874998488	0.649067115	0.748136872	0.657360907	0.934792363	0.431465844	0.561984623	0.238063941	0.23564076	0.560284218	0.516024478	0.616612426
ENSG00000016490	0.205677072	0	0	0	0	0	0	0	0	0	0	0	0	0	0	0	0	0.035625565	0	0	0	0	0	0	0	0.025801224	0
ENSG00000016602	0	0	0	0	0	0	0	0	0	0	0	0	0	0	0	0	0	0	0.023477175	0.023969035	0	0	0	0	0	0	0
ENSG00000016864	26.66946031	27.13873693	23.01428093	23.29801805	25.93177729	23.60487435	20.74116281	25.39958447	24.43895753	30.32732117	25.91442533	19.68474054	21.8329168	26.74382845	29.32151777	20.67183928	22.64523046	20.94783242	22.81981434	23.39401779	20.09911724	22.38572082	23.63668853	23.18705074	22.22460732	22.73087825	23.67791715
ENSG00000017260	147.2407877	148.8245372	152.2765157	148.1280029	157.699055	171.1698063	150.273618	161.6692432	162.9257664	182.4631422	178.3001059	133.442319	132.645118	163.7497187	166.4938963	154.5225455	109.9804561	110.7242571	120.8809233	127.9910512	163.0534594	161.2040403	153.0407649	148.3113515	153.7040147	152.1237581	151.3984932
ENSG00000017427	0	0.045580504	0	0	0.114742377	0.017755879	0	0	0.03085727	0.034945061	0	0	0	0	0	0	0.036059284	0	0.023477175	0.03451541	0	0.031221368	0.034009134	0.094256304	0.084353902	0	0
ENSG00000017483	9.529704327	5.763052243	11.64747145	12.66196633	20.25202961	23.81376704	12.67122233	20.85252599	24.80924476	14.47723973	14.91371486	9.510604982	10.77931696	12.30901848	12.34070613	12.9062277	13.12557944	11.29330421	13.28808119	12.32008396	15.7844588	15.04869936	20.26944413	22.66864106	20.63713537	22.8856856	22.77355226
ENSG00000017797	150.4870575	148.5819651	134.1564181	125.606706	147.6160685	152.0738808	116.6601922	145.6834908	134.8771255	175.7237375	167.2255651	149.1679938	148.1127522	135.7763598	136.1097615	108.827937	131.3639722	120.806292	126.6593605	130.5593333	135.0847647	135.001195	140.6957892	134.975027	135.0284966	137.3915173	146.4660048
ENSG00000018189	34.34807099	35.52135837	34.94241434	35.63439097	34.65219798	34.36284806	23.50193193	30.62159694	29.86983698	44.30534574	41.86176399	31.62829099	29.40312413	33.87551604	35.57414221	24.49995767	28.30653807	28.67858009	31.31855178	31.66309516	32.1082499	34.96793211	29.31587389	31.38734917	29.04139865	27.91692426	29.062999
ENSG00000018236	46.34590018	47.46659393	50.9401462	52.34818653	28.51348079	23.81376704	24.35139935	30.266358	28.41954531	36.06829554	39.27770448	17.09381161	16.31983103	42.85869945	41.4647726	20.8905889	22.24857833	22.23035277	23.17197197	24.99970344	27.685725	26.13228498	17.65074078	15.55229013	18.14698329	17.80284449	17.79954535
ENSG00000018280	0.137118048	0.157174152	0.112264785	0.036177047	0.45896951	0	0.070788952	0.106571683	0.03085727	0	0.221490815	0.094790083	0.164569725	0.240008717	0.329085497	0	0.216355705	0.142502261	0.258248928	0.431442629	0.143821948	0.218549576	0.170045672	0.282768911	0.31126901	0.103204896	0.24664497
ENSG00000018408	47.51140359	53.94950379	58.68641637	57.28888579	29.71081749	30.70722592	38.86313442	30.04539937	30.500251	30.70173254	34.0630724	69.46501644	66.19597747	33.18977685	31.86962677	34.18837843	66.1759983	62.74410192	62.93855049	53.91235184	24.44433785	25.69268812	30.95681463	30.27889503	32.35330091	32.76910242	33.6135987
ENSG00000018510	112.2996812	110.7553858	108.8968415	114.3556445	129.6015153	121.6799939	113.3331115	124.8309648	120.8987823	143.5243594	128.6861634	101.5517755	106.5588967	124.2559414	125.1512145	109.1560614	96.49464442	92.91147439	102.1491895	107.5250907	139.830889	134.65776	133.7239166	127.198882	134.2503241	131.2250247	139.8476981
ENSG00000018607	0.274236096	0.366739688	0.084198589	0.21706228	0.401598321	0.208892693	0.212366855	0.177619472	0.185143618	0.124803791	0.369151358	0.126386777	0.10971315	0.582878312	0.526536795	0.218749622	0.108177852	0.178127827	0.187817402	0.263659384	0.179777435	0.15610684	0.30608221	0.282768911	0.280142109	0.154807343	0.08221499
ENSG00000018610	23.51574521	20.06590008	23.88433301	25.46864085	31.89838092	30.18499419	47.85333127	24.90260519	26.13610736	20.84223307	25.61910424	54.8202646	57.16055102	22.62939331	23.23343608	46.04679544	54.34134124	47.48887859	42.89326872	45.15742214	45.84324594	45.48953311	47.06864207	40.95483528	47.06387433	48.17088502	47.15029682
ENSG00000018625	13.02621455	13.09784601	14.59442205	13.71110069	37.69172355	41.88298502	18.19276056	50.30112394	52.27067185	15.60047385	16.16882948	12.32271077	12.61701222	29.04105474	31.62347082	18.8124675	14.09918011	14.82023518	18.80521737	16.58657218	28.18910182	28.84854399	16.90253982	19.27541413	18.23569496	17.57063348	19.81381261
ENSG00000018699	44.42624751	36.88353436	40.52758739	39.50533496	32.64420637	30.91611862	27.04137951	37.12246961	38.4790152	43.18211162	39.4991953	36.05182819	37.90589324	39.39571653	36.3639474	32.48431887	27.80170809	26.39854391	28.71258533	30.12907692	33.33073646	30.44083376	32.81881474	32.18852775	32.15408875	32.97396414	34.8180483
ENSG00000018869	5.964635082	5.307771116	9.619688766	11.09188251	4.832948936	4.122497303	9.557216354	6.895543135	6.493603816	3.902614539	4.176578464	2.410827775	2.168754688	5.917929219	5.531269031	7.573111915	11.54942813	12.10200454	12.42834703	11.89247638	6.47702143	7.078820757	5.826444913	5.472049717	4.868247319	5.558873689	4.712152157
ENSG00000019102	0	0	0.168397178	0.072354093	0.114742377	0	0.070788952	0.035523894	0	0	0	0.031596694	0.027428287	0.03428696	0	0	0.036059284	0.035625565	0	0	0	0	0.068018269	0	0.031126901	0.051602448	0.08221499
ENSG00000019144	69.17605515	71.11606468	60.89101608	61.14101772	53.94211276	57.1843748	54.82745878	63.55935179	63.34164304	64.77316743	66.92344968	43.30579727	45.14202403	70.45318737	70.68526113	59.82802163	48.36739963	47.11089134	48.47590623	48.50254065	59.86732409	61.46019946	58.48652878	62.30011784	57.20968772	59.49762231	61.28058716
ENSG00000019169	0	0	0	0.10853114	0	0	0	0	0	0	0	0	0	0	0	0	0	0	0	0.023969035	0	0	0	0	0	0	0
ENSG00000019186	0.274236096	0.366739688	0.168397178	0.144708187	0.114742377	0	0.283155806	0.142095577	0.123429078	0.124803791	0	0.094790083	0.027428287	0.137147838	0.197451298	0.328124433	0.108177852	0.035625565	0.04695435	0.071907105	0.035955487	0.031221368	0.034009134	0	0.031126901	0.025801224	0.24664497
ENSG00000019485	11.1751209	12.36436663	15.54867273	17.3649824	13.7117141	12.11577621	11.39702121	16.16337193	15.61377842	20.21821411	15.50435703	13.58657855	11.65702216	13.92050558	17.07953729	15.96872241	12.15197876	8.158254461	12.09074525	11.04972511	18.51707581	15.48579851	11.08697783	13.14875438	10.08511593	11.50734586	11.01680867
ENSG00000019505	28.9319081	32.4826581	20.60058805	19.68031339	29.25930624	20.68037664	15.00725774	21.45643219	22.24809139	23.83752405	22.37057229	19.33717691	20.57121558	29.0753417	26.06357135	13.78122619	29.38831659	23.97600547	23.85281005	23.65743749	24.12613179	21.44907979	26.49311573	25.68484279	26.33335826	28.48455118	27.99420413
ENSG00000019549	1.508298527	1.100219065	0.982316869	1.157665493	0.45896951	0.104446347	0.920256371	0.426286732	0.524573583	0.249607582	0.221490815	0.379160332	0.521137461	0.514304393	0.296176947	0.765623677	0.360592842	0.605634611	0.281726103	0.623194908	0.287643896	0.15610684	0.61216442	0.706922279	0.809299426	0.438620806	0.24664497
ENSG00000019582	13.26205759	14.27298475	24.20569096	21.62989443	19.77756988	25.50057554	17.80979233	23.52498856	27.03251104	17.25911623	16.35562006	16.92129366	17.26116985	24.05915952	25.60877519	19.92480932	18.14250764	18.74866627	18.57654969	16.93508195	19.52346989	20.4634212	13.5318945	11.58457102	13.52059199	13.8377124	13.84294896
ENSG00000019991	0.411354144	0.314348304	0.056132393	0.180885233	0.229484755	0.104446347	0	0.426286732	0.80228901	0.499215163	0.295321086	0.031596694	0.054856575	0.342869596	0.493628245	0.109374811	0.036059284	0.142502261	0.070431526	0.119845175	0.395510357	0.593205991	0.204054807	0.094256304	0.342395911	0.129006119	0.16442998
ENSG00000019995	57.89398217	57.2092957	36.93427229	40.06897335	47.22968368	49.13156148	37.31427216	48.53949402	47.21193107	58.43812701	51.48406329	35.48466753	38.63411427	47.88791067	46.25296658	39.86493112	40.56741587	39.59069075	42.51927732	44.45656756	50.21866916	48.10588375	54.18029217	55.05086552	54.85182497	54.99788886	56.91990409
ENSG00000020129	23.37862716	21.48046745	41.50990426	36.21322371	26.21863324	30.28944054	30.51003813	32.32674387	35.85614728	26.83281502	29.60593891	27.33114056	25.06945472	23.38370642	25.8332115	33.03119293	20.01290271	20.84095572	19.79125873	21.57213145	31.31722919	33.1258714	23.90842151	26.01473985	26.67575417	25.85282635	27.00762424
ENSG00000020181	6.58989338	5.757813105	2.913832495	3.576101063	4.561583214	4.569527667	7.79315568	3.622371508	3.924118976	2.693265806	4.446797258	7.981956912	6.668913808	4.153522281	3.985554452	8.508266549	10.90721227	9.375223773	10.02616246	7.463957481	2.686953544	3.120263514	10.33299532	10.80460011	9.258074169	11.43407038	10.14409655
ENSG00000020219	0	0	0	0	0	0.104446347	0	0.106571683	0.03085727	0.124803791	0.147660543	0	0	0	0	0	0	0	0	0.023969035	0	0	0	0.047128152	0	0	0
ENSG00000020256	25.5039569	25.20025572	20.09539652	17.00321193	26.16126205	26.11158667	23.64350983	27.24682698	27.6172563	24.71115058	27.68635185	16.84103806	18.59637888	22.49224547	23.82578997	24.17183324	18.17387922	15.35461866	17.70179014	17.95280717	28.72843412	26.06984224	23.33026623	23.75258856	21.04178509	21.51822073	23.80123963
ENSG00000020426	30.78300175	32.74461502	29.13271171	25.32393267	33.16054707	31.64724304	27.11216846	32.68198281	31.28927138	26.20879607	34.92171846	29.47971578	31.54253055	30.27538529	30.50622556	26.7968287	31.6600515	31.10111854	32.65675077	30.99196218	30.4542975	32.06434489	35.87963684	32.42416851	34.39522562	33.69639841	34.28365087
ENSG00000020577	11.72359309	14.30284784	11.70360384	11.79371721	19.44883297	16.29363008	37.94287805	19.71576137	18.14407453	9.360284311	7.973669331	43.91940507	36.50705058	17.07490586	17.63898263	38.60930829	26.647811	33.09615019	27.93783855	22.93836644	9.887758928	8.273662509	20.94962682	26.01473985	19.39205933	20.92479258	17.96397533
ENSG00000020633	1.165503407	1.205001833	0.757787299	0.397947513	1.606393284	1.357802507	1.274201129	0.746001782	0.493716314	0.748822745	0.738302716	2.148575212	1.755410396	0.685739191	0.756896643	1.421872543	0.613007831	1.710027136	1.43210769	1.078606572	0.934842662	0.749312831	1.734465857	1.272460101	1.52521815	1.780284449	1.562084812
ENSG00000020922	78.70575947	84.14056275	75.10514118	73.62028997	65.17367037	62.98114704	58.54246296	64.97320279	63.22654543	70.76374939	72.72281751	52.73488278	49.50805883	77.4885286	82.30428277	57.85927503	66.74573499	68.11608092	65.9239081	67.85633792	70.25702162	66.28296417	79.85344767	75.6406838	71.56074543	72.83685507	73.41798615
ENSG00000021300	7.67861068	9.011318053	15.52060653	16.64144147	13.02325984	16.50252277	12.88358919	13.32146039	11.97262061	14.22763215	11.29603155	19.71633724	18.45923745	23.55514122	22.90435058	12.46872846	13.23375729	12.86082909	12.37247136	12.4159601	11.14620097	10.08450185	8.060164863	6.833582026	8.622151581	9.107832036	9.906906306
ENSG00000021355	19.12796768	18.75611548	24.19306117	20.40385432	15.54759214	14.62248853	11.18465435	8.845449696	7.004600201	10.98273359	11.29603155	12.89145127	11.76673531	14.33194909	13.09760278	10.71873148	19.97684343	18.56091954	18.21828799	17.37755033	6.400076688	6.712594111	11.93720619	10.13255266	12.54414111	10.81071281	12.66110847
ENSG00000021461	0	0	0	0	0	0	0	0	0	0	0	0	0	0	0	0	0	0	0	0	0	0	0	0	0	0	0
ENSG00000021488	0	0.052391384	0.056132393	0.072354093	0.057371189	0	0	0.035523894	0	0	0	0	0	0.137147838	0.065817099	0	0.144237137	0.106876696	0.04695435	0	0	0.031221368	0.102027403	0.047128152	0	0.025801224	0.041107495
ENSG00000021574	79.87126288	76.91055176	73.75796376	77.96153557	83.07348124	75.61915499	80.34546005	86.85592172	83.77748698	100.217444	99.37554556	75.99004978	77.62205345	89.38610356	84.41042995	81.26548459	66.85391284	65.33728682	68.24814845	73.89653472	91.72244737	89.91753972	87.06338418	83.27544441	88.68054099	86.09868415	88.09336188
ENSG00000021645	10.76376676	9.744797429	7.605939185	7.92277322	5.966603625	5.01342464	4.601281853	4.582582373	4.628590441	12.48037908	9.007293134	7.425223159	6.390790973	7.783139819	8.062594673	5.140616118	5.048299783	6.448227325	5.423227482	6.567515574	7.802340682	6.712594111	7.822100922	7.68188876	6.692283718	6.630914542	8.139284019
ENSG00000021762	6.375989226	7.334793764	7.605939185	6.62039954	7.630368098	7.102351574	3.681025483	3.978676169	4.628590441	5.616170587	8.121329875	8.467914071	7.076498159	8.743174687	8.523314369	4.812491685	8.546050347	5.771341584	7.55965043	7.358493727	6.471987662	5.213968449	5.271415839	5.419737469	6.069745698	5.289250899	5.713941811
ENSG00000021776	201.9063255	206.7364014	186.8086023	191.448931	181.5224411	184.1389092	175.2026552	189.1647375	173.170997	200.8092994	192.6231786	193.6245426	183.1112469	180.1779725	178.3314307	177.2965687	206.1148683	183.4360359	188.4512857	191.2009917	197.5394456	181.7083615	191.1993538	196.9485468	186.2322488	182.9822799	191.7253569
ENSG00000021826	20.56770718	22.00438129	46.81441535	44.60629854	34.36534203	33.94506267	27.25374636	53.88974775	50.359064	56.91052861	54.26524962	32.98694884	30.96653652	68.84821479	71.80645542	21.10933853	29.06378304	29.31984027	27.56220374	33.89221541	35.02064435	34.6869398	29.58794697	26.95730289	27.5161805	27.09128509	28.85746152
ENSG00000021852	0	0	0	0	0	0	0	0	0	0	0	0	0	0	0	0	0	0	0	0	0	0	0	0	0	0	0
ENSG00000022267	69.45029124	62.71248668	70.39002021	70.76230328	91.67915955	98.38845857	114.041001	60.95900273	57.39452147	51.41916181	52.41949283	105.9121193	106.202329	79.61432009	76.18329252	126.6560312	139.6576076	125.7582456	122.8560581	121.1155336	126.7790472	125.8845556	123.5211763	108.1119805	127.5580404	123.1492417	121.3493254
ENSG00000022277	52.44765331	52.4924994	45.66370131	43.66569533	44.46267125	43.55412656	50.40173353	41.5629564	40.26873684	44.67975711	47.5466949	46.28915714	44.46125394	39.63572525	44.42654208	49.54678939	46.87490586	44.03319875	45.21703953	42.54503702	36.24313091	35.5611381	46.52449592	41.19000476	46.69035152	45.92617854	43.90280471
ENSG00000022355	0.548472191	0.576305224	0.841985888	0.470301607	0.401598321	0.417785387	0.070788952	0.639430099	0.740574471	0.748822745	0.738302716	0.189580166	0.329139449	1.028608787	1.217616338	0.874998488	0.649067115	0.320630088	0.328680453	0.575256839	0.467421331	0.905419671	0.442118748	0.518409671	0.404649713	0.387018358	1.027687376
ENSG00000022556	240.7690082	228.1938166	276.4728021	250.6689475	147.5569762	148.0996973	103.206752	140.7073037	143.9105911	271.9312357	265.8539484	251.0322605	245.121942	254.8515417	249.1463516	110.1294972	159.6268785	137.3657673	137.2654092	160.8044204	125.4461773	123.9132384	143.2383121	143.3035141	146.5429598	150.309674	141.568869
ENSG00000022567	24.26989447	26.40525755	24.6982527	22.64683121	26.67760275	25.69380128	20.38721806	26.07453846	25.64239104	30.82653633	28.0555032	18.67364633	17.71867369	22.76654115	24.35232677	17.49996976	21.34709623	22.62223399	20.11993919	22.19532636	28.76438961	25.66396446	28.87375514	30.11488907	26.98702318	26.13663981	28.73413904
ENSG00000022840	147.0591063	151.2015343	139.152201	136.7854135	157.5986554	159.4895714	129.5437814	152.3619829	151.3549074	172.1044275	151.8688687	139.3414218	141.7219612	147.8796566	145.6203324	126.2185319	157.8675461	144.8535486	145.1593746	147.7691004	171.723406	169.5632494	155.2516987	159.5287942	165.5328596	159.8127808	158.1405334
ENSG00000022976	8.614441357	9.711266944	9.171471612	7.484307415	9.583283361	9.833623539	4.322373384	10.19571292	8.119164779	9.663557523	9.908022447	4.859255615	5.079718834	10.07316585	11.41005235	4.499679725	3.576720396	4.121165398	5.238696885	5.803143049	10.48066491	9.042332588	3.784876572	5.508338394	4.589039017	4.343894056	4.10622768
ENSG00000023041	33.7995988	28.34373876	30.84474968	32.81258133	26.96445869	30.60277958	41.69469248	34.70684479	35.05385827	45.17897227	39.64685584	33.46089926	38.646457	36.75562064	38.07519199	43.09367554	24.01548325	25.65040704	25.21448622	29.09840842	35.66784312	34.71816117	34.45125319	33.83801307	36.29396658	36.30232203	32.96821103
ENSG00000023171	27.28649153	32.16830979	24.92278227	24.49186059	26.96445869	29.87165515	19.60853959	27.56654202	27.12353998	30.95134012	31.00871407	27.74189759	24.90488499	29.31535042	34.38943442	18.92184231	21.09468124	21.69596929	22.11549908	21.62006952	38.50832659	37.9964048	32.27466859	32.18852775	31.46929693	31.60649928	32.96821103
ENSG00000023191	17.89390525	17.34154811	20.2637937	16.60526442	16.7523871	22.56041088	14.22857927	17.08699319	17.92807364	13.72841699	14.0277516	16.39868434	15.90840671	12.68617504	13.98613362	15.8593476	21.99616334	20.05719328	19.72082721	20.03811321	21.24969282	22.63549177	20.74557201	20.68925868	20.60600847	20.84738891	20.38931754
ENSG00000023228	158.4200222	160.9463317	152.3152471	148.2173602	160.3524724	154.6850394	142.3565816	162.2731494	154.8417789	181.8391232	164.198524	157.3515376	156.3686667	158.8171967	150.8527918	145.5778735	141.1720975	136.4102897	142.5534081	145.5879182	178.2313491	165.6917997	170.5218001	166.4095044	163.5407379	165.8760684	155.5918687
ENSG00000023287	184.1495383	194.3720347	143.5024615	149.4473798	218.1252595	196.4635781	173.999243	205.8254439	191.4385006	257.9694356	241.8679697	231.8565427	224.1165367	211.3448187	222.4288873	168.437209	172.6879119	166.7988969	183.4506474	193.2383597	207.2833826	190.3566804	208.5100033	201.9912591	207.242907	196.5021212	208.7027523
ENSG00000023318	42.84938996	44.9518075	38.33842408	41.20565615	48.19179851	50.1342464	43.11047152	44.724583	46.06990352	54.289649	52.93630473	42.40276374	41.58128376	47.17885635	45.24925582	42.6561763	42.44177746	43.03568292	46.55523852	48.32157444	46.27471178	46.98815877	52.0339757	46.51548593	54.65883818	52.73770165	53.19309859
ENSG00000023330	34.55374806	33.58287716	30.90088208	25.93894246	40.67617279	36.2428823	31.50108346	40.14200063	39.92930687	34.82025764	31.9685076	24.8981951	28.47056236	40.39003836	37.44992954	33.68744179	22.35675618	21.51784146	26.3648678	24.4244466	38.25663818	36.06067999	34.85936281	36.52431772	35.42241335	37.92779913	35.80462818
ENSG00000023445	0.205677072	0.209565536	0.168397178	0.072354093	0.45896951	0.104446347	0.283155806	0.142095577	0.277715426	0.249607582	0.44298163	0.063193389	0.356567737	0.582878312	0.658170994	0.109374811	0.036059284	0.035625565	0.234771752	0.239690349	0.143821948	0.124885472	0.136036538	0.094256304	0.155634505	0.103204896	0.205537475
ENSG00000023516	111.2712958	115.9421329	120.8811073	130.2735451	125.8150168	123.3511354	135.914787	124.6533453	119.5719197	152.5102324	128.6123331	182.2497327	157.7949376	110.5068707	113.9952161	128.5154029	117.9859778	108.6579743	111.2113792	118.5748159	146.4826541	135.0948591	136.4106383	150.7158298	129.0832585	127.8450644	131.6261991
ENSG00000023572	21.03596531	21.73823306	18.73530865	18.92023364	23.35064751	21.62248269	25.45924644	24.82445262	21.59052297	27.95355307	25.66044919	22.32401242	21.85129375	22.2381791	20.21374756	22.69417954	15.88699942	16.50247437	18.11897954	19.75168324	23.2783014	24.94181422	20.44153035	24.10275073	22.61742882	22.06417463	21.91440561
ENSG00000023608	27.26523823	30.74378806	8.145371477	8.537783014	15.83846407	13.93523157	14.3276838	15.12394279	16.16920927	17.09811934	12.84646726	10.74319203	11.26287767	18.52421564	19.39959004	15.8593476	14.53333389	14.60648179	17.32521625	14.70955705	13.51926312	12.26500219	19.89092246	14.66251062	17.94995001	17.57063348	19.69049013
ENSG00000023697	8.706996039	10.26871127	18.38335855	16.38820214	12.33480557	13.16023968	11.1138654	14.84898784	14.90406122	15.10125869	12.92029753	9.794975231	10.23075121	18.24066248	16.81626889	10.60935667	12.65680874	10.65204403	11.83249633	12.46389817	14.84961614	15.45457714	9.590575913	9.708399292	10.80103465	9.417446723	8.673681455
ENSG00000023734	253.7369476	235.4468798	276.7046289	266.661011	255.7607592	243.8822195	237.4261436	285.0792523	268.0571011	265.2080555	266.1581291	242.2518551	244.5231825	257.9065098	245.9914089	245.8745752	239.6500026	229.8917731	245.3130042	247.672038	272.1111257	281.8665099	279.5890943	242.5214697	272.2981301	263.4820985	274.1458845
ENSG00000023839	1.302621455	0.995436297	0.926184476	1.19384254	0.745825453	0.31333904	0.637100564	0.888097359	0.956575358	0.748822745	1.476605432	0.758320663	0.740563761	1.165756625	1.382159087	1.531247354	0.685126399	0.748136872	0.633883732	1.030668502	0.862931688	1.186411982	1.22432884	1.602357165	0.871553228	1.65127833	1.438762327
ENSG00000023892	2.810919981	3.824571034	2.413692878	2.423862127	3.040673001	3.76006848	0.920256371	1.811718612	2.005722524	2.620879607	1.771926518	1.485044632	2.13940642	3.257261158	3.587031916	0.874998488	2.812624165	2.565040704	2.86421538	2.277058319	1.761818864	1.966946181	1.870502394	1.555229013	1.960994764	1.806085673	1.932052267
ENSG00000023902	18.57949549	13.67415123	26.12962871	24.63656878	21.28471101	22.56041088	23.92666564	19.92890474	20.48922702	22.09027097	23.10887501	18.16809922	16.5941139	24.4123152	24.84595501	24.28120805	23.83518683	21.80284598	23.12501762	21.45228627	21.93284708	23.16625502	19.28317923	17.3431599	16.96416105	16.89980165	16.97739545
ENSG00000023909	29.34326224	33.94961685	36.48605513	38.09443014	41.88096775	35.51175787	50.33094458	39.43152274	40.85502496	51.04475044	42.37857589	56.55808279	54.11601112	35.82987274	32.77691549	50.31241307	32.41729646	30.92299071	30.21512455	32.8615469	43.86569415	46.8632733	36.01567338	32.28278405	34.76874843	33.54159107	37.03785304
ENSG00000024048	74.11230487	74.55293947	65.28197249	65.15486105	81.69657271	81.36370406	83.74332973	81.52733756	75.9397405	90.48274834	88.89164699	75.64248614	74.13866095	74.95129359	76.80855497	83.01548156	64.54611865	65.12353343	66.88647228	74.68751288	84.92686032	82.51807551	84.37666256	89.35497601	80.52529292	79.44196838	82.46163506
ENSG00000024422	13.78036381	13.778934	12.34912635	12.19166473	18.12929563	22.97819627	13.4499008	12.46888692	12.31205057	9.734695683	10.33623802	15.79834715	14.56442063	15.22341004	14.21649346	13.99997581	17.81328638	15.49712092	17.56092709	14.06982351	12.1889101	13.26908138	13.02549849	13.76142036	15.00316629	15.91935515	15.29198816
ENSG00000024526	98.98483316	98.63568697	66.65384816	64.90017464	115.6563004	109.5495952	83.44601613	112.8150075	105.7932231	56.52862901	57.87333499	61.26125073	66.89457595	62.94365748	61.6959617	87.26906797	70.99532163	74.13359516	87.30410205	74.84498943	106.4947592	107.3752798	97.90141514	90.41064661	95.71024032	94.60250953	99.63922402
ENSG00000024862	8.912673111	9.535231893	9.177646175	9.948687834	10.55629872	8.146815041	9.698086367	9.165164745	10.12118443	7.73783503	6.644724443	11.43800333	11.54730901	10.7661053	10.5307359	7.328112338	7.9691018	8.372007853	8.710032017	7.789936356	7.658518734	8.336105244	6.631781217	5.843890836	7.906232858	7.121137796	8.015961534
ENSG00000025039	29.68605736	34.15918239	46.477621	49.56255393	26.73497394	26.73826475	32.84607354	23.55234196	22.71095043	41.06044718	41.27112182	22.7180232	21.47634906	38.77855126	37.25247824	35.10931434	29.96526514	26.54104617	27.09266024	31.20768349	26.10368357	25.9137354	25.4728417	24.8836642	24.527998	25.90442879	25.65107691
ENSG00000025156	17.55111013	20.74698808	14.65055444	13.45786136	21.68630933	23.91821339	18.19276056	24.19177206	23.42066763	20.59262548	19.63885224	17.09381161	17.2523928	20.84647141	21.35764875	18.37496825	12.62074946	14.07209831	15.63579872	16.56260314	22.61600133	23.97801059	22.13994652	18.70987631	20.48150087	20.92479258	23.59570216
ENSG00000025293	201.7692074	215.8001108	110.4124161	109.1461498	152.3778772	143.3003876	95.63587359	132.5396499	128.6130997	145.8956315	132.0085256	75.92685639	80.39231048	157.5142922	158.7179351	99.09357878	126.6041467	124.5113508	130.0870281	126.3168141	145.9073663	138.31066	159.9449593	157.8321807	165.1282099	162.0574873	161.3469181
ENSG00000025423	3.222274125	3.24826581	2.778553429	3.002694873	2.122733982	2.611158667	2.760769112	2.344932267	3.270870578	1.996860653	2.953210863	2.432945461	2.194811561	3.222974198	2.402982298	3.17186952	2.848683449	2.387625389	2.794253398	2.396903494	2.516884091	2.906709357	2.993484014	2.215023139	2.521278982	2.941339524	3.411922089
ENSG00000025434	4.250659484	5.658269475	7.128813849	6.150097934	5.794490059	5.32676368	4.45970395	6.962683295	6.418312078	5.491366796	5.611100641	6.224548776	5.732512075	8.091722455	7.898051925	5.687490173	7.572449675	4.666949059	5.822339462	6.20798005	6.97536448	6.993586422	5.441461511	6.220916051	5.633969084	4.618419078	5.426189346
ENSG00000025708	1.165503407	1.152610449	0.392926748	0.86824912	0.229484755	1.148909813	0.849467419	0.603906204	1.049147167	0.873626536	2.80555032	1.1058843	0.932561773	1.54291318	1.744153133	1.531247354	0.901482104	2.351287312	1.173858762	1.581956306	1.150575584	2.029388917	1.496401916	1.366716405	1.21394914	2.012495464	1.562084812
ENSG00000025770	35.64863567	28.82311992	37.01847087	31.4740306	31.27360867	35.12530639	32.86447866	33.06883802	35.19888744	35.07860148	32.4041062	33.42614289	38.13738799	37.93372058	33.35281511	31.3391646	33.98262999	28.99279758	30.26935682	27.85393612	34.98396975	36.05506014	30.83540202	30.0017815	32.06164185	32.97886638	35.58264771
ENSG00000025772	33.38824466	30.64895966	24.58598792	21.706228	26.96445869	28.72274534	31.00556079	28.9874978	29.65383609	23.0887013	29.53210863	22.21247609	23.42375747	27.84101116	29.02534082	32.48431887	26.03480317	22.05222494	23.10154044	22.74661416	24.44973117	22.85404134	30.13209312	27.3343281	28.66787583	30.80666134	29.30964397
ENSG00000025796	151.3070235	149.361025	131.2521281	133.3731944	154.0840963	151.4430248	138.8121788	171.0749048	169.1805349	156.612533	148.1662805	148.735751	149.1638041	137.4663641	139.653025	145.9913103	142.5679524	138.5228857	149.9949683	147.3501217	164.1310453	162.4597637	166.3274536	161.249443	164.5529848	165.634827	165.82188
ENSG00000025800	312.9788002	302.4774644	269.3563374	267.7824994	287.4870266	295.3742684	252.7873461	297.8678542	301.207683	319.6225083	290.7436095	293.3121131	282.6759303	261.4380666	267.696901	257.6870548	256.6699847	235.3752601	240.734955	239.052054	295.975142	273.8738397	263.4687645	269.4104368	275.7650443	274.4476186	282.3673835
ENSG00000026025	161.5202613	168.1407166	140.3716773	138.2299629	137.4539099	147.8949824	90.75002016	114.9713079	107.8298029	100.9562825	91.44617439	52.2290197	50.76948577	159.3363012	156.65424	94.55780537	119.647229	108.0348831	122.3224219	106.0977347	149.3224185	144.7547504	141.1321264	142.4274017	148.0395412	157.7326862	155.3702993
ENSG00000026036	4.263685698	5.271097147	2.918042425	5.091195778	4.203586996	3.677555866	5.152727786	5.886309296	5.16643265	3.711664739	2.907436095	3.663320736	3.475712584	5.191388546	5.397002149	4.199992743	2.143363851	3.134337238	3.090065806	3.644252072	3.637976176	4.975124984	4.028722066	5.744921717	4.446789079	4.366857145	5.516625835
ENSG00000026103	6.271779509	5.927561189	3.671619794	3.69005876	4.966050094	5.816617046	7.163841901	4.55664993	3.28938494	4.368132678	2.720645508	6.69028405	4.828750004	7.501643881	6.738025548	8.081704786	4.338292478	3.69722117	4.413239403	3.878429544	5.885913224	6.755055171	5.631912664	4.494611847	3.454463475	4.440648645	4.588418597
ENSG00000026297	16.79696086	20.06590008	9.994372486	9.33367804	11.97221966	11.59354448	10.19360903	8.134971809	7.890820984	12.48037908	7.89983906	13.0039355	11.7941636	9.25747908	10.36619315	11.81247959	13.62319756	11.26337874	12.13863869	10.9579237	6.651765097	7.899006093	8.128183132	11.54922491	9.243444525	8.068558738	7.522671593
ENSG00000026508	9.392586279	10.84501649	7.353343419	10.45516649	21.16996863	18.8003424	6.512583546	10.51507273	10.67661528	9.360284311	11.66518291	9.763378537	7.652492195	8.366018132	9.313119561	8.749984882	6.05795974	4.951953581	8.404828739	6.567515574	11.00237903	10.74015058	9.896658123	9.802655596	8.808912987	10.4752969	9.1258639
ENSG00000026559	10.35241261	11.57849587	5.164180111	5.933035654	7.917224041	7.833476001	4.388914998	5.719346992	6.171453921	7.987442612	5.980251999	8.278333905	9.764470328	7.988861577	7.503149328	4.156242819	4.507410521	2.921296357	4.718912225	4.745868918	8.593361396	8.625839539	5.101370167	5.466865621	6.163126401	5.727871706	4.768469425
ENSG00000026652	40.31270607	41.17962785	37.60870298	36.68352532	45.38061026	49.29867563	36.73946587	39.36047495	40.88588223	34.32104247	36.17683308	28.40542817	30.80196679	36.00130753	38.99663138	34.89056472	38.4752562	36.44495334	38.64343046	37.63138486	51.99163422	51.57769986	51.52383868	63.38736431	52.38657441	50.69940496	52.69980865
ENSG00000026751	0	0	0	0	0	0	0	0	0	0	0	0	0	0	0	0	0	0	0	0	0	0	0	0	0	0	0
ENSG00000026950	6.046905911	5.940659035	4.364854842	3.905673958	4.737139051	6.633387477	1.061834274	5.563752335	5.619417368	4.052379088	5.387394918	0.979497523	1.41228252	6.633155196	5.140315461	1.312497732	1.729042676	1.638776005	2.579202473	2.550784698	2.927136198	4.044416005	2.100404143	2.686304658	2.539021316	2.180203419	2.696651675
ENSG00000027001	19.74499889	20.95655361	19.5060064	18.31354456	16.52290235	15.24916661	20.74116281	20.28414368	19.71779528	19.34458758	22.24506083	17.157005	17.36210595	20.81218445	23.20052753	17.39059495	15.10884007	12.93208022	13.99239645	17.3535813	17.04290084	15.23602756	14.86199175	14.18557372	15.60298167	14.93890864	17.01850295
ENSG00000027075	9.598263351	13.30741154	7.184946241	9.080438714	8.542569998	8.877939467	5.546314357	4.262867323	4.906305868	9.481343988	10.04091694	8.922906469	7.263010514	9.149475158	8.35877162	4.593742063	9.736006724	8.122628896	8.663077667	9.156171347	9.060782727	7.831880152	5.611507183	6.032403443	5.789603589	6.837324333	6.494984217
ENSG00000027644	0.068559024	0.052391384	0.112264785	0	0	0	0.070788952	0	0	0	0	0	0	0	0.065817099	0	0	0.142502261	0.04695435	0	0.071910974	0	0.034009134	0	0	0	0
ENSG00000027697	28.657672	27.03395416	49.76136596	48.839013	30.57884358	27.67828187	30.15609338	30.62159694	29.59212155	29.20408705	32.41148923	40.19099514	41.41671403	40.90434275	40.21424772	31.17182114	43.52355599	39.9718843	43.15104811	41.03498782	35.09255532	34.62449706	31.83254984	26.25038061	30.6599975	29.59400381	34.16032838
ENSG00000027847	7.335815561	8.854143901	8.756653231	7.5971798	9.638359702	10.65352736	10.19360903	8.241543492	10.02861262	9.110676729	7.45685743	7.962366962	8.530197393	9.086044283	8.720765667	9.296858937	9.014821041	8.158254461	8.827417893	8.940450033	8.018073604	7.18091463	7.856110057	9.755527444	8.622151581	7.224342692	8.057069029
ENSG00000027869	2.536683886	3.038700274	1.852368953	2.460039173	2.180105171	2.402265974	3.327080725	2.593244288	2.252580681	1.622449281	1.993417333	1.927398352	1.919980121	3.702991632	4.014843062	1.749996976	2.992920586	2.280036181	2.934646906	1.9894299	1.546085942	1.904503445	1.972529798	1.837997924	1.992121665	1.780284449	1.479869822
ENSG00000028116	25.41688694	21.14463868	31.70189132	28.7951203	31.36655	25.87971578	24.39174905	33.37718543	31.93264545	34.31729836	33.79949833	22.4150109	25.82153836	29.50461444	27.88505958	23.28261602	18.23481941	16.08138019	19.23672786	19.82383004	29.96997709	29.97657202	21.39276584	21.93202805	21.80034766	23.0544256	23.11104479
ENSG00000028137	3.770746316	3.457831346	1.768170364	1.012957307	2.524332303	1.671141547	1.840512741	1.38543188	1.851436176	1.49764549	1.181284345	1.421851243	1.590840671	2.674382845	3.817391764	1.421872543	2.776564881	2.13753392	2.253808824	1.677832446	1.042709123	1.404961558	1.802484126	1.508100861	1.83648716	2.167302807	2.466449703
ENSG00000028203	54.50442403	55.90160676	56.32885588	58.93240902	81.29497439	85.33266523	55.14459329	75.77246667	71.52715095	73.13502142	76.26667055	41.48645961	46.92979981	67.44244945	67.6928867	52.82803372	49.1848636	48.70014781	56.76780975	53.13935046	78.13127328	75.68059593	65.73965688	66.68633494	65.74001494	63.44520957	70.12938655
ENSG00000028277	6.924461417	7.334793764	6.286827961	5.9692127	8.318822362	8.773493121	5.946271933	6.998207189	7.621745593	5.865778168	5.315779554	6.761692579	5.266231188	7.920287658	9.148576813	3.937493197	8.690287484	7.730747677	8.404828739	7.190710482	6.759631558	6.618930007	7.175927368	6.409428659	6.598903015	6.734119438	7.481564098
ENSG00000028310	46.02435836	47.17163044	51.79588453	51.5522915	40.10073977	41.85582897	46.3589765	41.18214026	43.1227257	39.4379979	40.68047964	40.96985366	41.184945	37.49347601	36.56041144	50.53116269	37.9264339	38.68366386	40.47605876	39.95973691	39.76892596	38.72729703	33.05687868	37.63465698	34.87240101	32.11684748	34.20143588
ENSG00000028528	60.81185423	65.22727312	73.98249333	67.25312976	62.24773974	69.35237419	58.0469403	70.97674094	72.69972719	54.289649	61.72210705	60.66565304	61.08279613	58.73356172	63.4476838	59.60927201	50.41087926	48.73577338	51.15676487	51.98883679	58.21193347	58.69617176	64.95744679	62.16203236	62.78295935	58.00115132	68.19733428
ENSG00000028839	37.80207462	37.44097868	42.23878338	37.31626187	43.17870404	41.98534244	41.86175441	45.74376353	45.01921349	48.42012672	44.4480384	41.13921194	45.36501601	43.36957514	42.11010926	40.12305567	32.10935018	32.78157645	34.03040029	36.08634086	44.60637719	41.96651395	44.54142329	45.26753246	51.21558039	48.79811277	49.08728198
ENSG00000029153	29.89173443	28.8676526	37.72096777	40.80770864	34.76694035	39.16738	34.54500837	37.54875634	39.25044694	48.29906704	42.60006671	43.35066457	39.5241622	39.22428173	39.85225367	41.56242819	24.15972039	24.75976791	27.09266024	30.12907692	39.5869912	38.30861848	34.17918012	35.9587799	31.62493143	32.63854823	34.16032838
ENSG00000029363	440.5218947	383.2000132	666.5457788	694.2035191	416.4144304	380.1168118	591.124556	538.5283842	511.0044076	500.6504068	482.6144576	657.1610026	651.4075639	415.1626212	419.5287221	570.8851074	538.695055	519.4178925	501.1008196	542.6436109	551.0976596	514.7588698	438.4984754	439.4700165	423.7896446	415.4778825	432.9951111
ENSG00000029364	60.12626399	60.51204855	78.44501853	71.52202126	70.05022141	71.96353286	55.78169385	70.19521526	70.23114563	78.62638821	74.79006512	62.84582495	63.57877028	64.80235356	61.27571952	48.34366647	63.50039941	63.16412734	65.50131894	63.39809742	65.6187638	61.53731624	52.74816752	57.26070456	53.10249313	57.4335244	53.52195855
ENSG00000029534	11.51791602	12.67871494	6.735887101	6.18627498	22.26002122	21.41150107	12.60043338	12.50441082	13.6080559	16.72370797	16.61181111	17.78893889	14.59184892	17.65778417	17.74264456	14.32810024	11.07020024	11.71582342	12.06726808	12.03245554	11.57766682	9.397631755	12.75342542	15.08100861	13.54020194	14.78719744	13.81211834
ENSG00000029559	0	0	0	0.072354093	0.229484755	0	0	0	0.03085727	0	0	0	0	0	0.03290855	0	0	0	0.023477175	0	0.143821948	0.031221368	0.034009134	0	0.093380703	0	0
ENSG00000029639	29.2829303	32.06771834	22.9525353	23.44453509	17.3461789	16.36360913	14.63419996	21.63973549	21.67075187	18.36238174	20.91463934	14.66908129	15.1703115	22.94963351	25.83123699	11.57076126	15.04104861	15.10025212	14.99041117	15.30878293	18.53541311	18.14960562	17.65550206	16.88318914	16.06614996	15.33985966	17.58619746
ENSG00000029725	104.799324	105.8814154	87.99594512	86.03878478	120.7784002	113.0078137	78.6408621	111.5276216	106.7840501	120.0562546	114.871043	79.05777283	73.69295127	106.8580524	107.6652566	83.9779799	97.07772305	92.38706607	104.4257712	96.68197872	118.9939652	114.8815211	118.7296293	109.6700372	113.3570143	109.6159837	112.0808185
ENSG00000029993	379.8169926	351.5985782	388.3238914	380.3654687	532.7488583	500.5068933	768.2017026	348.4183559	333.4436554	379.5283279	378.0848208	923.1290205	965.3385764	366.5275977	352.1214816	773.9361628	727.496058	708.0937366	674.3583818	660.634541	682.0396331	689.9922318	831.7614011	737.8383462	846.8073421	818.0020025	830.04254
ENSG00000030066	247.8408715	233.8227469	262.1663392	260.5109131	234.1318211	237.8243314	227.2325346	258.7915704	248.3084485	272.8210867	267.9300556	256.533561	265.8075336	223.4481154	219.5987521	242.5933308	223.5675618	207.8395482	204.838354	216.3684784	270.2773959	256.4523164	274.5217332	265.4257515	267.2555721	267.0942698	266.1710304
ENSG00000030110	23.44787178	25.82895233	32.2480595	29.41193894	29.25930624	34.6761871	32.56291773	31.33207483	31.74935327	26.08399228	29.97509026	33.17652901	32.42023575	29.62393306	26.75465089	31.06244633	35.73475061	32.91802237	28.90040273	29.60151846	28.47674571	28.03678843	28.4942132	28.32401929	29.75731737	31.11550199	30.83062128
ENSG00000030304	0.068559024	0.104782768	0.028066196	0.10853114	0	0	0	0	0.123429078	0	0.147660543	0.094790083	0.027428287	0	0	0	0.072118568	0.106876696	0.093908701	0.023969035	0	0	0.136036538	0.23564076	0	0.025801224	0
ENSG00000030419	7.404374585	8.382621445	7.409475811	7.995127314	15.54759214	13.57802507	5.592327175	11.68736125	12.52805146	15.47567006	14.10158187	14.75565624	12.12330305	12.51474024	12.96596858	5.031241307	6.49067115	5.985094976	7.184015626	7.694060216	11.82935523	11.70801298	9.692603317	11.87629428	9.431451007	7.817770841	9.29029388
ENSG00000030582	51.62494502	50.97681666	48.13352658	43.23157077	54.3305157	58.90773952	38.86313442	39.14733159	41.74988578	40.56123201	46.95605273	40.28578522	37.65903865	52.18475245	51.17279476	44.6249229	49.68969358	45.38697023	44.8648819	43.79142684	45.98706789	45.48953311	44.75602093	43.12225899	47.96655446	48.22248747	46.78032936
ENSG00000031003	25.97290063	28.50091291	42.82256026	42.219337	26.44811799	25.85882651	41.6939846	33.1899745	30.94984142	28.5800681	28.68601372	41.38124262	42.68554661	25.66344636	27.47501905	39.7030564	62.76839595	60.59231777	54.82296055	54.89963639	36.44340297	33.76590945	43.39157445	55.6583474	36.83993243	39.19128507	41.09310742
ENSG00000031081	10.00961749	10.37349404	5.192246307	4.920078347	8.318822362	8.564600427	5.309171369	6.67849214	5.986310304	11.98116392	12.10816454	5.750598361	5.540514063	6.651670154	6.482984288	4.812491685	7.35609397	7.089487501	7.207492801	8.125502845	7.370874837	8.117555669	9.148457165	9.755527444	7.96848666	8.230590424	8.79700394
ENSG00000031691	17.68822817	16.03176351	17.79396843	18.88441836	21.28471101	18.38255701	15.85672516	20.21309589	19.1932217	20.84223307	24.58548044	25.97248271	27.64771374	28.76675907	28.07099288	17.49996976	14.71218794	17.13589693	18.26524234	18.50409497	26.28346101	24.78976616	16.12032973	13.66716405	16.59063824	16.12576494	15.00423569
ENSG00000031698	112.1625632	105.4114647	98.40008407	91.05762646	118.5288759	114.6820886	90.18512432	99.60899979	107.9387291	106.3328298	110.6715771	102.2469027	106.2571855	113.8327057	113.9623076	83.99985486	126.6041467	109.1567322	120.5083406	111.9833312	110.6350335	118.0792136	106.4145817	100.7599888	107.5745699	109.706804	112.9222889
ENSG00000031823	47.64852163	43.48484874	51.81019829	46.45132792	52.72412242	58.80329318	48.13648708	56.0922292	57.14766331	60.03062338	59.72868971	51.18664476	52.25088757	52.28761332	48.47429369	47.57804279	48.46367792	43.21381075	44.37186122	47.05121559	53.39389821	50.54739472	51.11572907	49.81445656	52.51108201	53.02151511	49.65785402
ENSG00000032219	24.81836666	26.09090925	24.58598792	26.11982769	26.9070875	20.15814491	21.87378604	27.28235087	26.50639459	29.70330221	28.0555032	18.70524302	20.13236298	23.3151325	26.6230167	17.49996976	31.69611078	32.0630088	29.72210386	29.00253228	28.08123536	27.97434569	29.14582822	32.09427145	27.82744951	26.73006796	27.50091419
ENSG00000032389	12.40918333	12.05001833	16.44679101	12.4810811	18.07192444	19.63591317	8.069940481	17.12251708	17.49607187	16.97331555	14.69222405	12.32271077	10.64217553	14.02336646	13.49250537	12.14060402	12.62074946	10.83017186	12.2316083	12.20023878	12.04508815	12.26999761	11.73315138	13.00736992	13.35344054	12.33298502	12.25003352
ENSG00000032444	79.25423167	68.60075433	51.02434479	43.71779028	63.86560727	70.15661106	47.14544176	51.77181317	56.03001301	41.31005476	45.11029594	63.246787	58.78704847	57.87638773	55.54963187	55.80740358	73.63990953	62.81535305	63.38508637	59.99449446	54.30501025	54.83096641	57.48836068	57.85263415	60.75535301	61.93557996	67.23130815
ENSG00000032742	9.186909207	10.47827681	9.149579979	10.05721897	9.122019004	6.580119841	7.220473062	8.809925802	8.424034603	8.736265357	6.127912542	3.665216538	3.894816816	8.228870294	7.832234825	6.999987905	6.021900456	5.842592715	6.244928616	6.303856189	9.168649188	9.77228817	7.413991309	7.776145064	7.003552728	7.198541468	6.741629187
ENSG00000033011	16.72086035	13.55993801	20.20064475	17.64463097	15.14427268	14.02714436	17.92305465	18.92073662	19.49685723	19.66283724	16.30098566	17.11466543	17.78834154	17.36223058	15.21428069	14.33466273	14.40063572	13.25662912	15.21884408	14.89196141	17.60704243	18.27480331	17.09673198	15.63099414	18.65404051	17.82787168	17.74240594
ENSG00000033030	30.30308858	30.54417689	30.0027638	28.57986687	34.5374556	30.28944054	40.2081245	39.28942716	36.53500721	44.8045609	48.65414898	31.72308107	32.72194691	41.17863843	42.68238894	38.7186831	34.43661638	36.55183003	38.59647611	38.2785488	25.42052932	25.44541488	36.7298652	36.90134294	35.17339815	35.34767674	38.39440037
ENSG00000033050	50.13652861	43.57705758	47.82030783	45.16306329	50.83029948	51.59127294	64.44696941	59.86948489	60.31979063	56.43752224	52.90603432	52.95384787	52.29394998	48.10666148	45.65732183	65.61723038	42.28203483	39.86892642	44.6911508	39.9326519	52.11352332	54.76384046	53.8218359	57.66365026	54.75626538	51.75054682	58.89018633
ENSG00000033100	15.63145746	15.71741521	15.52060653	17.14792012	18.58826514	20.47148395	18.68828322	20.39071536	21.38408784	14.10282836	17.86692572	17.63095542	16.23754616	14.05765342	13.82159087	21.65621258	18.10176065	19.48718424	19.22780653	16.08322245	16.72145879	19.76312592	19.01110615	19.93520825	19.08079032	20.64097912	18.49837277
ENSG00000033122	0.274236096	0.576305224	0.252595766	0.32559342	0.45896951	0.731124427	0.353944758	0.532858415	0.586288123	0.249607582	0.147660543	0.252773554	0.164569725	0.308582636	0.427811146	0.109374811	0.072118568	0.213753392	0.49302068	0.671132978	0.467421331	0.561984623	0.680182689	0.706922279	0.498030416	0.490223254	0.287752465
ENSG00000033170	37.29679461	35.00530324	42.71534739	39.70684111	28.04361075	29.09770772	27.39532426	29.7136062	28.16157853	41.77307682	38.83103134	33.34177972	32.64130775	36.19605746	36.35242941	29.01385612	27.56984689	24.88588241	26.40243128	28.15786349	33.12471152	35.56207474	26.95053859	23.07252933	25.97508763	23.67262293	25.63216746
ENSG00000033178	133.0045064	137.3702089	112.1805864	114.8621232	127.1345542	125.8578477	110.0060308	135.168418	124.4473683	136.2857396	120.4910032	109.9880928	108.5611617	122.6101674	123.8019639	102.3748231	100.8217585	96.2959031	109.990566	107.5250907	125.8442045	120.4520376	136.5466748	137.1900502	131.9780603	123.4846576	133.8871114
ENSG00000033327	24.26989447	21.53285884	13.66823758	13.49403841	26.73497394	27.26049648	6.724950401	19.89338084	20.52008429	27.33203019	22.96121446	5.876985139	6.089079811	24.65232392	23.20052753	8.640610071	13.16163872	11.6139343	14.08630515	13.27884536	20.06316175	19.3884695	18.90907875	19.69956749	18.05360259	19.27351425	20.22488756
ENSG00000033627	45.2489558	40.23658293	43.4464718	46.27044269	46.12643572	45.95639254	43.53520523	43.80096175	44.58875458	43.05730783	46.58690137	42.52915052	40.45672397	49.88752616	48.47429369	44.84367252	38.11466336	40.04313543	39.15992831	38.42236301	42.57129662	44.14701429	38.15824885	41.61415813	37.75693093	37.07635874	38.22997039
ENSG00000033800	69.65528273	75.07894897	67.27326911	70.24931276	77.02713167	77.61199129	67.21764898	70.107116	68.90088873	75.0769684	76.23713844	65.44338919	63.46987998	70.75079818	69.74934197	62.96817245	55.96725436	56.87764008	59.10754504	62.94124761	70.1926613	74.87851898	75.5223844	74.64392339	79.45795149	73.40835218	70.9309827
ENSG00000033867	143.6997142	154.0830604	121.6388946	133.2400629	125.7576456	110.0864494	108.8734075	97.58413781	98.71240547	103.836754	95.46254116	138.0459574	136.4831583	99.67219143	101.4241501	107.2966896	92.09541176	97.32904449	103.5343428	100.166597	97.4393698	98.37853043	133.4178344	128.2828295	129.0832585	121.8849817	138.2445058
ENSG00000034053	13.91748186	11.05458203	13.69630377	12.91520566	11.24475299	12.5335616	11.53859911	13.60565154	12.31205057	15.10125869	15.94733866	9.952958703	9.078763142	14.53767085	14.31521911	11.9218544	14.74824722	13.14583361	12.72462898	13.63838088	11.72148877	11.17724973	14.79397348	18.19146663	16.09260782	17.13201267	16.27856804
ENSG00000034152	28.31487688	26.14330063	19.30954302	18.48647085	23.69430093	22.66485723	16.49382572	18.72109233	20.27322613	22.09027097	21.11545767	23.31836039	22.18948454	21.80650628	21.42346585	19.57809117	24.88090607	19.38030754	19.67387286	19.84636093	23.15533364	22.04228578	22.03791912	21.39618096	22.56700324	23.01469172	21.49921991
ENSG00000034239	0.068559024	0.052391384	0	0.10853114	0	0	0.070788952	0	0.03085727	0	0	0.252773554	0.10971315	0.068573919	0	0	0	0.178127827	0.023477175	0.04793807	0	0	0.068018269	0.047128152	0.062253802	0.025801224	0
ENSG00000034510	378.9942843	388.7440695	391.6918349	327.112856	449.5606347	466.2484916	312.2500654	360.7806711	369.8552335	338.5926845	352.6872074	387.9442125	356.1837407	355.4529097	337.9708053	318.8275741	432.6392914	373.1421713	403.3143936	387.3396046	369.5504955	347.0255048	419.2986186	375.3757299	433.6911118	456.449452	412.8425727
ENSG00000034533	7.154134147	6.6206992	12.02299715	8.916556692	4.890893837	5.031180519	9.921779454	9.094116957	8.949225331	9.485088102	8.342820689	11.83928135	11.90195677	8.645113983	7.526514399	12.60216573	0.288834866	0.035625565	1.20038797	2.01699429	8.70590207	9.046079152	0.272413167	0.142327019	0.249637746	0.361475147	0.247056045
ENSG00000034677	17.7567872	16.92241704	48.96849592	46.37897383	24.44012639	23.18708896	19.11301693	18.72109233	17.80464456	26.33359986	20.59864577	25.71970916	24.16432123	19.06354951	19.28441012	19.90621561	26.90022599	30.84853328	28.40738205	29.98358488	19.95529529	19.60701908	24.24477185	20.21797717	21.94446522	22.16325133	21.5403274
ENSG00000034693	18.09958232	17.76067919	14.79088543	14.28993343	20.94048388	20.47148395	21.80299709	24.36939153	25.64239104	13.85322078	17.27628355	17.22019839	15.41469754	14.77253653	12.83433438	20.45308966	12.90922373	11.68518543	14.67323453	14.81286359	15.09950677	15.2984703	16.73249415	14.37408633	18.58275991	17.72544082	16.73075048
ENSG00000034713	33.66248075	36.51679467	33.20231017	36.93676465	40.38931685	39.79405808	35.18210894	40.60381126	37.49158257	36.81711829	42.82155752	36.71535877	37.90589324	40.76719491	39.78643657	38.39055867	28.27047879	32.20551106	33.24368015	35.28241943	43.25445088	42.55472452	39.8927147	35.72313914	42.14582397	39.65648113	36.33902562
ENSG00000034971	0.068559024	0	0	0	0	0	0	0	0	0	0	0	0	0	0.03290855	0	0	0	0	0.023969035	0	0.031221368	0	0	0.093380703	0.051602448	0
ENSG00000035115	16.59128379	16.54310342	14.36203395	16.09191213	21.8584229	20.68037664	17.20171524	19.31043374	16.60121105	25.33516953	27.65903464	17.59935872	16.48440075	28.72972915	28.72620211	14.76559949	11.57503022	15.56837205	15.09582368	18.0937451	19.81147334	18.21860484	12.99148936	14.04418927	13.81162852	15.16853953	14.26430078
ENSG00000035141	85.56166187	77.7488139	103.1432712	104.8049042	100.1127243	96.09063894	135.2068975	125.2217276	125.5273728	108.0800828	101.4427932	118.8351672	121.7267397	84.03733787	84.34461285	133.8747687	83.29694642	86.3207448	87.24118322	89.21274805	118.3295078	117.3611221	103.0476774	94.2563038	103.8704687	102.8952809	100.1789654
ENSG00000035403	451.7470637	466.5410835	1078.626583	992.2242413	477.1045424	486.6667079	946.1368113	523.5031979	512.2143211	362.5500202	355.454366	909.9784763	797.7429631	619.3034068	609.0875628	966.9170793	870.8136829	789.3089816	729.7478466	710.9290067	436.6499063	410.0483338	630.3460434	661.0086191	598.8588529	654.9653587	661.0360624
ENSG00000035499	75.27780828	71.30467366	82.37428601	81.03658454	73.19932596	71.02351574	63.78084538	74.9554171	71.83572365	72.0117873	77.00497327	80.50837706	85.79568311	81.15723327	79.17797055	65.84363623	59.10116675	63.16412734	64.63266346	66.34628872	71.33568623	73.12044375	73.08562992	62.49192942	71.46736473	68.37324333	72.84248122
ENSG00000035664	2.331006814	2.933917506	1.740104168	1.73649824	2.524332303	3.342283094	0.566311613	2.380100922	3.301727848	2.496075816	2.436398962	1.643028103	1.17941636	2.091504533	3.257946419	0.874998488	2.091438482	1.888154963	1.807742494	1.462111131	4.674213312	3.715342787	2.006538932	3.95876476	2.303390675	2.141501584	2.425342208
ENSG00000035681	28.86334908	25.67177817	29.75016803	29.33958485	31.78363854	31.64724304	29.02347015	25.96796678	25.08696019	45.92779502	38.76089258	37.31569596	35.71163024	30.13823745	28.26844418	31.93744482	26.07086245	25.72165817	27.13961459	28.54712061	29.48349935	27.25625423	28.02352678	25.92048355	25.33729743	27.14288754	28.03531162
ENSG00000035687	143.6311551	142.976087	131.0691365	124.5937487	133.4453849	125.9622941	152.2670349	131.473933	138.487426	138.407404	144.633502	116.2442383	123.2352955	136.1878034	129.7584114	154.4372332	112.7573816	106.4848148	116.7519925	122.4577995	130.7701063	128.6944787	146.3753146	127.5759072	143.9307903	141.9583339	149.713497
ENSG00000035720	0	0	0	0.036177047	0.229484755	0.104446347	0	0.035523894	0.061714539	0	0.147660543	0	0.027428287	0	0.03290855	0	0.072118568	0.035625565	0.117385876	0	0	0	0.136036538	0.047128152	0.031126901	0.025801224	0.123322485
ENSG00000035862	67.24680421	60.95475575	75.86320914	74.41437614	57.8921191	59.24823461	58.82703455	53.94338883	53.29575035	49.24383174	54.62923286	56.0838164	58.45626332	66.47727154	65.29615703	64.5311385	61.97400992	58.89654086	56.88730857	59.13688239	58.74874889	51.99107078	58.0807998	59.52521226	56.68737832	55.82481809	58.52885145
ENSG00000035928	177.70499	179.5976645	166.2922128	166.7761851	174.0641865	164.2941033	147.1702303	189.3778808	177.6761584	180.8406929	168.6283403	162.5649921	172.523928	155.0456311	154.2752809	138.3591359	130.8591422	126.3638802	144.2437647	146.5466796	176.9729071	172.8102716	159.9449593	159.6701786	157.3464846	157.2068572	157.9761035
ENSG00000036054	128.6852879	126.4204097	66.26428936	66.71047406	54.38788689	57.75882971	54.71985958	41.10114578	43.01503383	89.85872938	98.19426121	51.85017534	52.25088757	44.43589959	46.99340895	48.12491685	82.93635358	79.26688287	79.09460341	86.45630903	46.41853373	43.83480061	73.18765732	64.18854289	74.23765892	67.10898336	70.41713901
ENSG00000036257	160.0640676	158.9345026	169.4608864	177.0048833	171.4474866	175.7215781	170.6126996	180.160496	171.609002	178.6778432	175.3055501	177.6988608	178.7874517	167.4866544	168.413123	163.3140928	164.4714434	159.0517615	165.872582	168.4224987	193.8238056	178.1872156	174.9423074	162.5068221	177.1422599	167.8441858	175.6436938
ENSG00000036448	0.411354144	1.047827681	1.403309813	0.97678026	1.090052585	1.148909813	1.34499008	1.456479669	1.512006211	1.622449281	1.107454074	0.916304135	0.905133485	0.960034868	1.118890689	0.437499244	0.144237137	0.249378957	0.258248928	0.287628419	0.755065227	0.31221368	0.204054807	0.047128152	0.031126901	0.051602448	0
ENSG00000036473	0	0	0	0	0	0	0	0.035523894	0	0	0	0	0	0	0	0	0	0	0	0	0	0	0	0	0	0	0
ENSG00000036530	1.096944383	1.362175985	0.67358871	1.121488447	0.631083076	0.835570773	2.123668548	1.030192937	0.864003549	0.748822745	1.698096247	2.116978518	2.084549845	1.302904463	1.05307359	0.765623677	1.29813423	1.140018091	0.915609835	1.222420782	1.653952403	2.029388917	1.666447588	1.885126076	2.396771378	1.032048956	1.479869822
ENSG00000036549	81.44812043	77.64403113	100.392784	100.6083668	102.464943	99.32847569	109.652086	113.7475097	110.7775979	106.8320449	102.1072656	120.4465986	114.4856718	90.9633037	101.358333	108.1716881	91.15787037	87.10450724	89.9175812	91.77743479	102.1854941	100.9074612	91.28051685	100.0530665	90.01899773	89.34963836	90.60091908
ENSG00000036565	0	0	0	0	0	0	0	0	0	0	0	0	0	0	0	0	0	0	0	0	0	0	0	0	0	0	0
ENSG00000036672	9.872499446	10.05914573	8.672454643	7.633356847	8.376193551	6.162334454	7.078895159	5.683823098	6.757742044	7.319742331	4.577476838	9.257831428	10.28560779	8.126009415	9.47766231	7.109362716	6.634908286	5.379460365	6.949243874	6.519577504	6.939408993	8.523433452	7.584036981	8.860092558	7.96848666	8.54020511	7.358241613
ENSG00000036828	0.34279512	0.366739688	0.168397178	0.253239327	0.114742377	0	0.070788952	0.213143366	0.246858157	0.374411372	0.073830272	0	0.082284862	0.480017434	0.394902596	0.218749622	0	0	0.187817402	0.071907105	0.251688409	0.062442736	0.136036538	0	0	0.103204896	0.123322485
ENSG00000037042	7.198697513	7.337413333	4.895025289	3.894820844	5.578200678	6.377493928	4.301136698	4.910823157	6.390231963	5.205566115	6.282217809	3.002001925	3.167967199	6.353030736	9.184447132	3.509837686	5.580174224	5.928450327	6.201495842	6.067521505	5.364558662	7.335460401	6.965750917	6.130429999	6.104607827	4.905844712	7.09638687
ENSG00000037241	20.90433199	18.22486685	23.2365652	20.58944257	22.53941891	19.31944074	19.82232222	21.87596939	21.28441886	23.45936856	19.11908713	19.27208772	19.51934076	22.48744529	18.42319337	19.46762261	19.14243159	18.87905584	17.62666318	18.858597	18.91078839	18.66538262	18.19080583	17.39028805	18.10931974	19.3209885	18.24720598
ENSG00000037280	12.13494724	11.52610449	12.40525874	9.98486488	10.09732921	9.609063894	9.485719513	6.962683295	6.912028392	8.112246403	9.376444492	8.562704154	7.81706192	14.09194038	13.26214552	7.109362716	11.43079308	10.65204403	9.954322305	9.515706871	6.471987662	7.899006093	7.95813746	8.153170279	9.120181997	7.791969617	8.180391514
ENSG00000037474	135.4726313	127.2586718	154.2518146	147.2405799	129.0851746	128.6778991	158.9211963	148.4898784	142.838301	137.0345623	143.9690296	171.0329062	171.8656491	126.0045764	127.5864471	159.4684745	160.9325852	149.4848721	147.7183867	149.7585303	138.2128921	138.4979883	146.0012142	135.8704619	143.5883944	146.3961444	144.7805976
ENSG00000037637	32.49697734	30.75374243	25.37184141	24.20244422	39.24189307	38.74959462	32.63370668	37.40666076	38.63330155	42.43328888	40.08983747	34.81955711	32.14595288	32.26402894	31.9871103	31.49994557	34.03996425	29.17733801	30.9194398	29.60175815	41.63645396	39.80724414	39.45059596	41.19000476	36.6986163	37.61818444	38.1477554
ENSG00000037749	51.2821499	48.14768192	56.1885249	56.07442234	65.80475344	63.29448608	63.63926748	61.49186114	57.7648087	60.90424992	63.42020329	64.45725636	64.8404715	64.97378836	61.99970761	59.39052238	52.89896987	52.97521565	53.31666499	54.45764739	60.51308464	62.34907181	62.03266123	59.19295879	60.47956867	58.23336234	60.79798517
ENSG00000037757	16.45416574	15.71741521	8.756653231	7.669533894	13.1953734	15.14472027	8.577497264	10.60352723	11.75661972	6.614600913	8.85963259	6.979393803	8.365627669	9.908931312	8.951125515	9.843732992	8.499894463	8.987617622	9.094353376	8.05359574	10.28830305	12.87818985	12.65139801	12.35653015	11.57920718	11.35253852	11.83895857
ENSG00000037897	9.872499446	9.954362966	21.04964719	20.54856251	11.30212417	10.75797371	21.02431862	12.36231524	14.07091494	13.6036132	10.26240775	18.61045294	19.61122552	12.0347228	13.65704812	22.42183626	12.54863089	12.64707569	12.56028876	12.4878672	14.81366065	13.30030275	11.46107831	13.7142922	13.29118673	11.40414096	13.68879585
ENSG00000037965	0.068559024	0	0	0	0	0	0	0	0	0	0	0	0	0	0	0	0	0	0	0.023969035	0	0	0.034009134	0	0	0	0
ENSG00000038002	3.976423388	5.972617779	8.054998325	7.126878194	7.859852852	6.893458881	5.450749272	5.079916894	5.770309417	8.861069148	9.081123405	9.194638039	7.981631645	10.69753138	9.642205058	4.046868008	11.25049666	10.11766055	11.12818107	12.15230071	7.910207143	9.335189019	9.48854851	7.587632456	7.906232858	8.978825917	9.04364891
ENSG00000038210	41.47820948	38.7172328	47.76866603	48.91136709	43.71684579	37.8095775	34.12027466	40.355144	38.88015971	52.29278835	46.88222246	51.59740178	51.7571784	46.25310844	49.72481858	31.28119595	37.17712197	35.26930968	38.64343046	39.74065993	37.14201808	39.18281679	35.57355463	29.92637646	37.41453502	34.93485716	39.95648518
ENSG00000038219	136.7066937	133.2312896	159.8369877	168.8744538	146.2965312	142.6737096	140.1621241	166.7491601	159.8406566	185.8328445	162.4265975	203.1035509	184.4826613	130.1875854	147.7264795	135.2966412	176.4380774	173.104622	163.4011397	173.7994724	155.3996149	126.6963112	160.2510415	186.9102504	145.9540389	144.3062453	140.7931705
ENSG00000038274	84.25904041	85.08360766	69.91289487	75.03119479	64.25573135	63.19003974	80.69940481	71.01226483	71.43457914	69.89012285	77.22646408	83.00451591	86.97509947	61.887962	61.27571952	82.79673194	61.40896093	66.76230943	65.75956787	69.48623229	63.17379068	66.47029238	64.20924583	60.41829074	69.75538517	61.84553369	67.99179681
ENSG00000038295	1.096944383	0.890653529	1.206846439	0.5426557	0.45896951	0.208892693	0.566311613	0.746001782	0.894860819	1.372841699	0.812132987	0.726723969	0.822848623	1.920069735	1.349250537	1.640622165	0.396652126	0.356255653	0.563452206	0.383504559	1.258442045	0.905419671	0.544146151	0.23564076	0.435776614	0.438620806	0.32885996
ENSG00000038358	50.03026212	41.88376805	52.53795475	50.69525727	43.20165252	50.66796724	49.57562646	46.67235813	50.59851641	46.28098975	48.0635068	48.77960858	51.43544458	45.5262249	46.05781888	52.63334656	44.49715666	52.16366527	48.19042377	48.52770814	45.07020297	44.75707982	47.53932849	47.56220218	47.26557665	50.45377731	49.46012696
ENSG00000038382	113.5337436	105.3066819	107.9703763	99.9210029	112.6196434	116.9788638	110.7139203	100.6391927	103.9889986	129.0471197	113.624788	120.3508607	106.4766118	101.9351308	109.4867448	120.3122921	100.9659957	87.49531969	93.71947496	95.29992416	123.0033615	106.8376479	104.4417118	128.6127265	104.9287833	101.6307629	106.0984447
ENSG00000038427	1151.585925	1149.728923	1163.736762	1215.078466	1612.462008	1596.880194	1498.95605	1489.836606	1430.357875	1453.340144	1162.531456	1780.78969	1545.117716	1085.833722	1138.964905	1418.1538	1121.371619	928.6872371	1049.288871	1048.908938	2091.674501	1597.503734	1333.294107	1702.363103	1232.064996	1238.587753	1223.441268
ENSG00000038532	23.92709935	23.9428625	22.64942038	22.35741484	25.30069422	29.45386976	27.04137951	23.58786586	24.22295664	25.33516953	27.24337022	31.18593727	27.75742689	25.47521095	24.35232677	31.17182114	24.77272822	21.12596024	20.42514247	22.57883091	28.69247864	23.82190375	29.21384649	31.67011808	25.39955123	26.78167041	29.062999
ENSG00000038945	0	0	0	0	0	0	0	0	0.092571809	0	0	0.031596694	0.054856575	0	0	0	0.072118568	0.035625565	0.070431526	0.023969035	0	0.031221368	0	0	0.093380703	0	0
ENSG00000039068	478.8162231	452.7139494	582.7945652	560.7442234	456.330435	453.4015909	514.3525222	356.4822799	363.6529223	429.4498442	393.6630081	501.9766822	484.4384127	483.0689732	479.2801176	496.014768	582.4295578	523.6958104	517.6470632	518.1625973	436.1400575	408.9999202	428.6511305	414.7277367	442.2198827	426.8554482	436.8904573
ENSG00000039123	209.3607482	211.1362298	229.8301519	227.1173284	188.2635557	184.5159605	192.7540678	202.6353982	196.2253889	229.1335197	216.3071914	179.5794961	186.9490129	205.1824235	211.850434	182.7609342	186.0475161	175.866672	186.819622	189.7479888	218.6913395	212.9709417	201.1419243	192.5199144	196.7005369	193.5806486	200.6502051
ENSG00000039139	0.617031215	1.100219065	0.44905914	0.32559342	0.860567831	0.731124427	0.566311613	1.13676462	1.080004436	0.249607582	0.295321086	1.011094217	0.603422324	0.822887029	0.789805192	1.09374811	0.721185683	0.641260176	0.563452206	0.599225874	0.575287792	0.218549576	0.782210092	1.602357165	0.778172525	0.59342815	0.616612426
ENSG00000039319	46.5831144	45.64284985	38.79169315	42.74101002	51.02364039	42.75302308	36.74937633	53.91674591	49.31423685	52.01822001	47.72241095	33.48238501	30.58802615	46.16499096	52.6444651	31.49119559	35.53101565	35.88135689	36.96152562	38.05300018	56.78090509	52.52839052	55.28184804	59.09021942	52.37754761	50.47957853	51.01974533
ENSG00000039523	13.36900967	14.66958753	7.04461526	6.62039954	13.31011578	14.30914949	7.57441782	5.364108049	6.294883	5.366563005	4.503646567	13.23901491	11.41016757	12.51474024	14.41394476	6.671863472	12.83710516	13.07458248	12.86549204	11.74482712	4.997812695	4.527098354	7.584036981	8.624451798	7.688344551	7.843572065	8.098176524
ENSG00000039537	0	0	0.028066196	0	0	0.104446347	0	0	0	0	0.073830272	0.031596694	0	0	0	0	0	0	0	0	0	0	0	0	0	0	0
ENSG00000039560	213.4928005	201.2876974	184.7440529	189.2421311	189.8986346	192.2857242	223.9762428	199.4311429	193.6602241	206.6750776	190.9250823	240.8300039	241.0946466	223.1052458	224.6337602	236.2495918	137.6382877	138.4053213	146.5445279	150.1022463	186.2494227	172.248287	166.3046674	169.8969876	158.9650835	162.8831265	168.0474397
ENSG00000039600	1.851093646	1.205001833	0.645522514	0.687363887	1.147423774	1.044463467	0.283155806	0.746001782	0.709717201	0.748822745	1.033623802	0.695127274	0.356567737	2.022930614	1.744153133	0.218749622	0.973600672	0.53438348	0.845178309	0.551287804	0.934842662	0.749312831	0.952255764	1.696613468	0.871553228	1.032048956	1.151009861
ENSG00000039650	25.78024977	26.11238971	30.80714098	31.62561243	24.39939284	27.88717456	27.01235604	32.54521582	32.01318293	27.94107269	24.69474924	20.55554544	20.76869925	24.9389629	27.50825668	22.31683644	24.18568307	27.50578648	24.47260748	23.74684199	20.62622468	25.83099878	21.85733062	22.70068821	23.4432255	21.72230841	24.11488982
ENSG00000039987	0.205677072	0.104782768	0.336794355	0.32559342	1.204794963	0.94001712	1.061834274	1.065716831	1.141718975	1.123234117	0.885963259	1.1058843	0.767992048	1.748634937	2.336507028	0.656248866	2.091438482	1.211269221	1.690356618	1.198451747	0.035955487	0.031221368	0.544146151	0.895434886	1.089441536	0.825639165	0.657719921
ENSG00000040199	60.48414209	67.44447649	53.56994879	54.48263228	58.05964297	59.71824317	44.5970395	61.66948061	57.44265881	65.27238259	59.84977136	48.1849588	41.77328177	45.46450837	46.6406293	46.37491987	58.16614951	54.55877203	55.49487731	55.96769659	54.65234026	48.36189896	51.7863892	59.69110335	50.79318834	45.56805755	43.95295585
ENSG00000040275	69.10749612	64.02227128	65.73103163	61.68186457	73.1482656	77.08140385	72.91262013	79.3959039	74.15001887	68.26767357	78.26008788	67.23776546	67.08959107	73.88839784	74.96567619	77.98424026	59.49781887	55.78963531	62.89535249	61.04913199	77.30429708	73.74487111	76.65658904	71.8233035	75.91851157	76.32002029	77.93981061
ENSG00000040341	90.4060425	89.02605931	113.3835036	102.7789896	93.40488491	83.40980799	75.77603323	83.77244768	81.05618438	105.2420446	105.6902487	81.25026744	77.89715917	98.69467021	96.17589463	76.59736765	84.23448781	79.47814247	85.92129643	82.90961093	100.9856595	99.69638437	81.41106603	79.05134816	83.70801855	83.52501207	82.9795895
ENSG00000040487	6.033194106	3.981745186	5.051915326	3.834766947	5.794490059	7.311244267	6.300216691	6.394300985	6.480026618	6.11538575	6.05408227	8.436317376	6.555360698	5.965930963	5.824813294	3.937493197	7.067619696	5.949469411	7.137061276	7.142772412	6.328165714	6.025724016	6.291689872	5.419737469	5.665095985	6.243896183	5.015114396
ENSG00000040531	9.814909866	10.78581423	10.40666491	9.272538831	10.3233717	10.09160602	12.47372116	10.77262097	12.1614671	8.512866571	10.76962172	8.708680881	9.196430495	8.971868707	9.808064148	13.78122619	9.337912227	9.769598781	10.62295226	10.51737284	11.7793771	11.96465263	10.26803787	13.93579452	11.87117751	13.30517514	10.48857736
ENSG00000040608	7.884287752	6.182183315	7.437542007	6.330983167	5.73711887	6.057888107	5.946271933	6.252205408	6.973742931	5.491366796	7.604517973	6.793289273	5.650227212	7.268835426	5.627361996	7.656236771	5.372833341	4.453195667	5.071069854	5.464939966	6.436032175	5.557403496	6.767817754	6.456556811	6.910172025	6.295498631	5.426189346
ENSG00000040633	52.44765331	49.09072684	60.48265293	59.43888768	59.66603625	60.89222011	67.74502667	61.7405284	65.69512699	55.78729449	63.12488221	49.22764971	52.99145133	56.8820659	54.46364973	70.65612792	65.15912649	63.34225516	56.29826625	62.05583146	72.91772766	70.59151295	60.19616797	59.94700922	61.19548739	60.91668962	58.57818044
ENSG00000040731	0.205677072	0.52391384	1.57170699	1.30237368	0.057371189	0	0.42473371	0.106571683	0.061714539	0	0.073830272	1.643028103	1.590840671	0.137147838	0.197451298	0.437499244	0	0	0	0.023969035	0.035955487	0	0	0.094256304	0	0	0
ENSG00000040933	62.18303471	63.76031436	84.45118453	81.72394842	58.69072604	55.46101008	55.00301538	47.10468392	52.36478652	61.1538575	65.19212981	69.41793736	66.34902731	63.46516214	68.18651495	47.90616723	78.86165447	68.97109449	65.17263849	65.45943442	75.5784337	69.81097875	61.04639633	61.21946932	58.98547742	59.57502598	62.19564
ENSG00000041353	0.754149263	1.257393217	0.67358871	0.289416373	0.970720513	0.522231733	0.707889516	0.81704957	0.925718088	0.873626536	0.590642173	0.726723969	0.767992048	1.50862622	2.13905573	0.874998488	0.288474273	0.035625565	0.704315257	0.255509912	0.683154253	0.280992312	0.442118748	0.471281519	0.498030416	0.387018358	0.16442998
ENSG00000041357	195.2561002	187.4039807	179.9604504	177.484591	182.2108953	177.5587893	183.1310178	193.0723659	183.5698969	190.8249962	194.9857473	183.5136005	195.1796934	183.8466771	181.4248344	190.421546	165.6924107	164.6257374	181.3611788	186.6468751	214.9419014	214.4595765	195.1444134	167.9176052	203.9434554	196.0376992	198.5903086
ENSG00000041515	0.068559024	0.157174152	0.280661963	0.072354093	0.057371189	0	0.212366855	0.213143366	0.308572696	0.499215163	0	0.252773554	0.137141437	0.617165272	0.756896643	0.218749622	0.360592842	0.035625565	0	0.19175228	0	0	0.30608221	0.23564076	0.217888307	0.309614687	0.205537475
ENSG00000041802	77.67737412	73.24315487	78.02402559	73.14998836	81.46708796	81.15481137	91.5301144	94.84879795	95.5341067	79.37521096	79.44137223	90.20856221	92.98189442	76.0484763	75.88711558	94.06233748	72.22674618	66.22792595	70.78368337	69.39035615	93.08875587	82.76784645	83.8325164	86.76292765	84.38502865	86.25349149	85.66801967
ENSG00000041880	1.508298527	1.624132905	0.89811828	0.795895027	1.262166151	1.044463467	1.061834274	1.95381419	0.678859931	0.499215163	0.516811901	0.789917357	0.932561773	0.857173989	1.184707789	0.984373299	0.901482104	1.175643656	0.962564185	0.958761398	0.647198766	0.999083775	1.22432884	1.319588253	1.120568437	1.625477106	1.520977317
ENSG00000041982	6.513107274	6.653705772	2.806619625	2.27915394	5.106035795	7.311244267	2.973135967	4.511534584	4.937163137	7.113816076	5.611100641	4.865890921	4.059386541	4.217296025	4.113568711	2.953119898	2.307794187	2.386912877	3.286804535	3.044067437	3.235993831	2.560152172	5.237406704	7.68188876	5.135938667	5.676269258	4.89179191
ENSG00000041988	6.379417177	7.046117238	3.95985963	4.874495268	6.069871765	5.309007801	8.211518384	5.489152157	7.59736835	5.255487631	5.56458757	3.511972571	4.758807871	7.586675541	6.988788697	5.913896032	3.870242969	3.265083063	5.150187934	5.301471148	6.24151299	5.632022566	5.62068965	4.537969747	7.484463349	4.712335533	5.238328094
ENSG00000042062	5.073367771	4.662833179	1.852368953	1.230019587	2.753817058	2.611158667	2.406824354	1.95381419	2.437724299	1.996860653	4.429816295	1.358657855	2.084549845	3.360122037	4.278111459	2.734370276	3.569869132	3.455679837	3.498099112	3.379633927	2.588795065	2.997251324	4.965333629	6.880710178	4.29551234	5.908480273	5.385081851
ENSG00000042088	46.14022311	45.52811272	45.27077456	38.49237765	49.45396466	51.80538795	44.4554616	53.64108049	56.06765888	50.42073149	46.58690137	46.69991417	48.98692136	45.63594317	46.99340895	51.51553599	42.44177746	35.87494429	41.97718934	40.29194774	48.57586295	45.23976217	39.34856855	36.90134294	37.94369234	41.28195824	40.94306507
ENSG00000042286	4.644188281	4.004797395	3.929267476	3.979475133	4.360210342	3.864514827	6.300216691	4.582582373	4.628590441	5.241759214	5.832591455	6.793289273	5.513085775	4.99355279	5.21271427	7.765611582	5.120418351	4.80945132	3.897211091	4.769837953	4.698303488	4.743462434	3.955602427	4.71281519	5.366277735	5.372588852	4.716673982
ENSG00000042304	0	0	0	0	0	0	0	0	0	0	0	0	0	0	0	0	0	0	0	0	0	0	0	0.047128152	0	0	0
ENSG00000042317	8.638437016	7.858707604	4.632606354	4.847724253	8.663049494	7.102351574	5.521538224	6.465348774	7.405744706	7.113816076	6.718554714	4.26555373	4.120003056	9.634635635	9.872564906	6.562488661	5.084359067	5.308209235	6.996198224	6.72283492	7.552090492	6.806258215	6.869845158	6.739325722	6.567776114	7.172740244	7.440456603
ENSG00000042429	32.46544019	28.90065917	49.36984252	50.19131101	33.6493496	36.86851591	53.02092474	44.84252233	41.53110774	36.64988121	37.04507707	50.01598723	48.74719813	31.0296984	30.89948273	45.93413938	42.61161669	42.35202832	36.14005926	37.28239571	39.08541216	43.00025345	40.96230198	41.08538026	40.32427773	36.7951254	40.02061288
ENSG00000042445	12.8890965	14.04089092	10.80548556	9.7678026	12.50691914	14.62248853	8.990196852	13.46355596	13.60682161	11.60675255	12.4773159	10.04774879	8.420484244	12.10329672	13.92031652	10.28123224	9.159058178	8.265131157	8.545691791	8.652821614	11.72148877	12.92564633	10.54283168	9.189989621	9.431451007	10.81071281	8.79700394
ENSG00000042493	30.30308858	32.32548395	26.91548221	23.58743443	30.80832833	36.0339896	27.25374636	26.03901457	30.98069869	32.32418182	32.63298004	34.69317033	31.84424172	39.15570781	41.03696146	29.53119898	60.39930098	50.26767269	43.99622642	44.34271464	18.22943192	20.51243875	45.028094	43.82918127	43.48428072	42.23660352	41.39524751
ENSG00000042753	37.77602219	39.97462601	44.68138444	39.0712104	49.22447991	59.95220299	42.19021515	47.2467795	50.97620939	38.31476378	38.83472285	40.31738192	39.66130364	39.46429045	38.17391764	38.60930829	45.3265202	40.72002118	42.82236765	41.34658527	48.00057516	45.08365533	43.39565555	43.97056572	42.39483918	47.80966788	46.78032936
ENSG00000042781	2.056770718	2.252829513	0.308728159	0.65118684	0.688454264	0.731124427	0.637100564	0.852573465	0.894860819	0.748822745	0.959793531	0.66353058	0.767992048	0.445730474	0.789805192	1.859371787	1.081778525	1.033141395	0.892132659	1.222420782	0.970798149	0.405877783	1.768474991	1.932254228	1.21394914	1.083651404	1.192117356
ENSG00000042813	0	0	0.028066196	0	0	0	0	0	0	0	0.073830272	0	0	0	0	0	0	0	0	0.04793807	0	0	0.034009134	0	0.062253802	0	0
ENSG00000042832	0	0	0.028066196	0.072354093	0	0	0	0	0	0	0	0	0	0	0.065817099	0	0	0	0.023477175	0	0	0	0.034009134	0	0	0	0
ENSG00000042980	0.411354144	1.309784601	0.926184476	0.97678026	0.573711887	0.62667808	0.42473371	1.065716831	1.388577132	1.123234117	0.885963259	2.274961989	1.810266971	1.337191423	1.908695882	0.656248866	0.86542282	0.783762437	0.892132659	1.366234992	0.539332305	0.686870095	0.816219227	0.706922279	0.809299426	0.696633045	0.698827416
ENSG00000043039	0	0	0	0	0.057371189	0.104446347	0	0.035523894	0	0	0	0.031596694	0	0	0	0	0	0	0.023477175	0.023969035	0	0	0.034009134	0.047128152	0	0.077403672	0
ENSG00000043093	125.6001318	118.0377882	129.3851647	140.9457738	132.5848171	122.0977793	125.0840775	134.2092729	132.9639747	144.1483784	136.0691905	138.5831012	141.1733954	121.5472716	117.878425	127.5310297	115.4978872	121.4119267	116.7519925	124.4472294	123.5070979	127.6953949	130.9691767	127.6701635	129.5190351	127.7676607	133.6815739
ENSG00000043143	68.14766979	56.1111723	184.9842995	177.4122369	78.42641496	85.54155793	151.7715122	71.8293144	78.56260842	75.00707828	72.94430833	160.1952401	167.6965494	62.95085775	63.15150685	162.8590936	300.0853628	285.3607783	213.7362035	220.4671834	85.68192555	88.8560132	133.1457613	141.0545586	128.5852281	139.0169944	138.0800759
ENSG00000043355	75.6206034	76.96294314	219.2811913	217.6049357	39.70086258	42.5096631	45.87124063	61.66948061	63.59683266	149.5149414	147.3652221	33.2081257	35.30020593	99.15788704	98.75855761	45.93742063	17.5248121	19.6296865	22.35027084	41.25070913	97.79892467	94.66318764	6.767817754	6.503684962	8.092994264	6.888926781	7.152704138
ENSG00000043462	0.068559024	0.104782768	0.168397178	0.072354093	0.516340698	0.522231733	0.353944758	0.674953993	0.277715426	0.249607582	0.295321086	0.126386777	0.137141437	0.377156555	0.329085497	0.546874055	0.540889262	0.748136872	0.563452206	0.838916223	0.611243279	0.874198303	0.714191823	0.75405043	0.684791822	0.748235493	0.739934911
ENSG00000043514	30.71444272	30.75374243	28.43105681	28.7607521	24.32538401	24.23155243	28.88189225	26.89158803	28.6355462	20.96703686	17.71926518	21.73852567	22.38148255	21.60078452	20.14003241	29.20307454	29.06378304	27.68106426	28.82997121	27.03707141	25.02501896	23.19747639	30.74425754	30.72755504	28.69900274	29.3617928	29.47407395
ENSG00000043591	0.205677072	0.26195692	0.252595766	0.180885233	0.114742377	0.417785387	0.353944758	0.035523894	0.154286348	0.124803791	0	0.157983471	0.493709174	0.377156555	0.361994047	0.218749622	0.180296421	0.178127827	0.422589154	0.335566489	0.467421331	0.124885472	0.170045672	0.094256304	0.529157317	0.232211015	0.534397436
ENSG00000044012	0	0	0	0	0	0	0	0	0	0	0	0	0	0	0	0	0	0	0	0	0	0	0	0	0	0	0
ENSG00000044090	15.28591998	14.61719614	15.79986518	16.56908737	21.16882121	20.99371568	15.57356935	17.77651198	18.94019208	13.3502615	15.63282171	13.20015098	11.08102813	18.20363257	17.83643393	15.84950387	21.18987775	18.13733157	16.7753808	18.12059042	15.56872588	17.95228658	12.81838286	13.91788582	13.01104462	13.31446358	14.9220207
ENSG00000044115	498.2869859	503.0112498	549.2835269	527.0995699	520.9303934	528.8118532	425.0168653	457.2635682	451.8429989	495.0966382	469.9296787	504.2200475	494.8337337	489.3777738	477.86505	442.8586098	749.2037471	679.0589008	660.976392	651.0469271	501.5071328	475.7824263	700.3841147	702.1623352	714.9537894	713.1200273	719.2989483
ENSG00000044446	33.38824466	36.98412581	36.51412133	34.11495501	46.77817242	49.19422928	57.76307661	36.48303951	36.62973903	28.82967568	34.47873683	59.22484378	54.08858283	33.84088621	37.48283809	63.5467652	65.64736919	66.01417256	59.16248163	57.76369637	46.34662276	44.58255237	59.2439122	62.99195911	61.93039353	62.59325315	67.83969907
ENSG00000044459	32.97689051	32.27309256	41.08891132	45.0404231	39.81560496	33.52727728	34.89895313	40.71038294	36.19557725	54.66406038	55.15121288	32.57619182	34.86135333	43.85302127	44.62399337	32.81244331	36.49199557	37.01496238	39.37122289	40.48370001	58.10406701	48.92388359	37.95419404	42.32108041	36.51185489	36.2765208	38.02443292
ENSG00000044524	2.399565838	1.990872593	2.890818214	3.075048967	2.007991605	0.94001712	0.991045322	0.426286732	0.185143618	3.12009477	2.288738419	0.44235372	0.438852599	2.262939331	2.435232677	1.203122921	0.576948547	0.676885741	0.610406556	1.318296922	1.761818864	1.561068398	1.768474991	1.555229013	1.867614061	1.470669762	1.603192307
ENSG00000044574	884.2057317	796.2961219	727.9529323	694.7440042	808.3026777	809.4591867	787.1731416	884.4895523	851.9753853	841.800321	810.0790293	564.9804907	576.4743055	701.1683229	681.5798324	833.8735592	605.2673449	564.629585	598.2920993	611.8088978	780.1326737	769.1471416	850.6779619	791.0455584	828.0063826	846.008973	914.324826
ENSG00000046604	369.0504835	367.1043322	381.5579734	369.4349358	427.8703094	412.9777214	361.0909026	455.2355091	437.7088265	468.3861308	478.0495319	372.4299197	377.0797072	438.4256375	440.7392697	375.5909135	290.2011524	264.231968	299.1447584	308.528459	424.3790177	415.8027441	350.9708665	345.3527407	357.6166545	354.6357584	356.5651788
ENSG00000046647	11.10656188	9.168492205	9.51444053	7.199232287	23.46481618	26.32047936	15.29041354	23.16157912	25.36467562	16.84851176	18.75288898	14.12372235	14.50956405	21.94365412	22.47653944	13.01560251	20.19319913	19.23780528	21.99811321	19.00744471	20.02720627	20.32511054	22.24197393	18.70987631	20.94840438	20.53777422	19.85492011
ENSG00000046651	30.09741151	29.07721814	40.75211696	40.33740703	60.46923289	57.54993702	69.79790626	61.49186114	60.29510481	34.94506143	35.88151199	83.88922335	84.80826476	34.93841179	35.04760542	70.21862868	69.95501128	73.49554128	74.11744226	65.79500091	35.73975409	36.43533641	56.99930933	59.3814714	55.03236099	57.35612073	55.74176328
ENSG00000046653	125.5315728	115.7325673	126.3540155	134.904207	283.4136722	265.7115059	313.5242666	293.0721285	287.2503228	275.4419663	277.8971423	194.2248798	206.8641439	249.9862221	245.5306892	308.3275923	229.1928102	229.2148874	238.7863495	241.2962747	259.2031059	261.3852925	252.4157958	231.446354	252.8749438	248.568991	259.6760462
ENSG00000046774	0	0	0	0	0	0	0	0	0	0	0.073830272	0.063193389	0	0	0	0	0	0.071251131	0.023477175	0.023969035	0	0	0	0	0	0	0
ENSG00000046889	68.42190588	70.67597706	36.59831992	38.60090879	64.08361778	64.96562763	41.97784829	74.74227374	71.46543641	84.61697017	74.71623485	39.8434315	37.27504263	70.35684101	74.47204794	43.53117479	36.78046985	34.37867055	38.54952176	43.45586035	88.09094318	84.45380032	42.71547286	47.88220233	45.47640238	41.79798272	40.03870017
ENSG00000047056	13.1633326	18.7037241	15.38027555	13.09609089	19.85043129	17.44253989	11.46781016	18.50794896	17.31092825	19.46939137	16.75947165	13.11262813	12.6718688	15.32627092	17.30989713	9.953107803	11.57503022	9.191395856	10.58820604	10.95384897	17.83392156	15.42335577	12.71941628	15.78793089	14.53626277	14.08746825	16.07303056
ENSG00000047188	69.99876344	69.8901063	67.21854003	69.42375256	74.98414364	66.84566187	56.13563861	76.62504014	75.75459689	103.3375388	89.11313781	84.45796385	82.14772088	89.59182532	91.88067072	57.09365135	88.45342406	88.63640655	86.53686797	93.62305048	77.48407451	79.33349598	130.5610671	136.3888716	123.2936549	127.1484314	129.8996843
ENSG00000047230	58.96076058	53.12486341	81.72876349	78.25095194	109.8084552	111.7575909	99.52926593	124.5467736	117.2576245	133.2904486	125.6591222	110.3356565	114.5953849	126.0731503	132.3252783	98.65607954	97.97307508	92.23458865	97.68852621	102.7073147	120.0194156	122.7936402	88.08365821	92.41830588	89.73885563	90.48489221	92.61518634
ENSG00000047249	31.05723784	25.20025572	32.58485385	30.53342739	36.37333364	39.16738	30.01451547	22.87738797	25.51896197	35.19466901	38.17025041	31.91266124	34.12078957	28.45817643	25.7673944	28.21870124	28.48683449	28.42920114	28.85344838	30.15304596	31.17340724	28.44266621	28.49965466	25.59058648	29.53942906	27.37509856	28.40527908
ENSG00000047315	201.4209276	195.4193385	212.7302605	204.7895787	187.6037871	181.0399861	194.3631007	197.4648954	192.872438	202.9159874	204.9491424	203.5907719	213.0006746	182.0832988	188.0638052	198.4868446	191.1592802	180.8620888	186.5097233	189.6705688	202.8773972	196.3421289	206.4548313	193.5487219	207.9631834	203.6395138	214.9161502
ENSG00000047346	13.71180479	12.20719248	8.307594091	7.995127314	17.89981088	16.39807643	6.724950401	17.30013655	14.99663303	16.22449281	13.88009106	9.321024817	8.722195405	16.18344491	15.79610385	7.765611582	13.95494297	13.32396143	14.27412255	13.4466286	14.02263993	13.58129506	13.05950763	14.892496	14.31837447	11.89436422	15.62084812
ENSG00000047365	1.371180479	1.152610449	17.03618113	18.55882494	2.180105171	2.088926933	9.627297416	4.085247852	3.857158701	4.61774026	3.24853195	22.24407278	20.84549845	3.634417713	3.916117413	9.187484126	0.180296421	0.53438348	0.704315257	1.078606572	3.559593214	4.058777834	0.102027403	0	0.093380703	0.103204896	0.08221499
ENSG00000047410	343.8228194	340.5434723	334.7735889	350.9528062	322.5396755	313.2335492	339.2164087	345.3622353	331.43639	411.2272427	362.5066335	280.4506787	280.7822814	316.2622292	325.6610332	333.8097357	255.8402606	242.3959903	259.9852996	275.5698375	342.3663496	320.6418878	296.0134657	318.0561151	290.5988803	279.9933337	283.0625112
ENSG00000047457	2.375570179	1.262108441	1.982876765	1.174306935	1.610982979	2.266485723	1.46179185	2.550970854	2.386192659	5.29792092	3.68634546	3.584329001	3.201978276	2.57735075	3.347457674	0.576405254	2.589777789	4.021413815	2.68602362	3.192915144	2.292881407	2.217653766	3.492738107	3.573256477	3.469715656	3.661193671	3.645412661
ENSG00000047578	20.6362662	23.41580518	16.5029234	14.82969497	20.07991605	16.89837443	9.910453222	16.8006706	18.39093269	20.21821411	20.89396686	10.54634462	11.59530851	19.13212343	18.85659897	11.59372997	18.06029247	14.17719372	14.62628018	15.19469032	16.68190775	16.20388997	16.17814526	15.36000727	15.21669683	15.325927	15.20977317
ENSG00000047579	8.158523848	10.89740788	8.896984213	10.70840581	7.745110475	7.102351574	7.432839917	7.886304548	7.189743818	6.614600913	7.087706072	6.888079356	6.308506111	10.83467922	9.148576813	7.437487149	7.752746095	9.512025944	8.00571676	7.813905391	6.471987662	6.899922318	6.869845158	6.362300507	6.879045124	7.250143916	5.713941811
ENSG00000047597	3.565069244	3.300657194	9.767036297	8.6824912	12.62166151	11.07131275	13.02516709	8.738878013	8.053747367	11.73155634	11.29603155	16.0511207	16.01811986	9.051757323	8.35877162	13.78122619	11.32261523	11.25767865	11.01079519	10.73812765	12.65633143	11.08358562	7.584036981	8.954348861	8.933420591	8.411198991	8.303713999
ENSG00000047617	2.125329742	1.100219065	3.031149196	2.966517827	2.983301813	1.671141547	1.76972379	2.380100922	2.252580681	2.620879607	2.288738419	2.938492569	2.633115594	2.262939331	3.060495121	2.078121409	1.875082777	1.852529397	1.455584865	2.08530604	1.869685325	2.74748038	2.006538932	1.649485317	1.711979556	1.883489345	1.849837277
ENSG00000047621	14.328836	12.57393217	15.40834174	13.85580887	17.49821255	16.50252277	18.40512741	18.2948056	17.49607187	21.09184065	17.86692572	15.64036368	17.58153225	15.70342748	13.49250537	18.70309268	16.62333	16.0315044	18.40610539	16.97007674	16.53952403	17.48396606	21.18769076	19.13402967	20.10797806	21.23440727	21.5403274
ENSG00000047634	3.633628268	4.872398715	2.385626682	2.785632593	5.794490059	8.042368694	4.601281853	3.161626598	2.931440613	1.872056862	2.067247604	10.33211903	9.517615741	3.12011332	2.533958326	5.35936574	7.031560412	7.089487501	8.00571676	7.238648552	3.48768224	2.279159861	8.740347552	7.210607241	8.684405383	7.585559826	8.057069029
ENSG00000047644	76.64898876	79.94925203	61.97016133	59.61977291	135.1091494	141.6292461	123.8098763	121.0299081	120.7136387	68.51728116	69.76960665	153.7179177	143.0110907	92.47192992	93.09828706	139.6716337	121.952499	108.3729697	117.5736936	105.9910725	82.33806526	71.55937536	148.2798262	163.2990463	152.1794191	154.7557409	150.0834644
ENSG00000047648	0.822708287	1.362175985	0.44905914	0.253239327	1.606393284	2.088926933	0.849467419	1.776194718	2.067437064	1.622449281	1.255114617	0.947900829	1.343986084	1.405765342	1.579610385	1.312497732	1.226015662	0.855013568	1.079950061	0.767009118	1.546085942	1.21763335	1.598429319	1.272460101	1.307329843	1.212657523	0.822149901
ENSG00000047662	0.813110024	0.737670687	1.190848707	1.070478811	0.746399165	0.503431391	0.521006684	1.431612943	1.451834535	0.591569968	1.467007496	0.373472927	0.39222451	1.690689976	1.501946208	0.403593053	0.336793714	0.254366536	0.521897606	0.527798149	0.663378735	0.73307772	0.602981954	0.592872151	0.362005859	0.473968483	0.605924477
ENSG00000047849	332.442707	320.8972272	261.3804857	253.9266906	350.9395613	370.7845307	270.555373	356.2336127	352.4517335	376.7826445	340.2098915	304.4657462	291.7546935	307.1082967	299.7968876	282.0776376	329.1491459	281.620094	307.1284066	311.0221974	316.1925528	277.0271979	357.6740669	369.1076857	348.8703066	350.2258132	366.2677809
ENSG00000047932	69.3131732	73.97663425	41.08891132	43.73804942	73.20563679	68.51680342	56.91431708	59.18280801	62.26997007	76.25511619	72.72281751	1.453447938	1.782838683	74.0941196	72.85952901	64.96863775	49.00456718	50.01829373	54.0679346	57.52520448	60.69286208	60.72556068	83.56044333	75.49929935	84.82080526	78.69373289	81.88613013
ENSG00000047936	0	0	0	0.036177047	0	0	0	0	0	0	0	0	0	0	0	0	0	0	0.023477175	0	0	0	0	0	0	0	0
ENSG00000048028	320.856232	327.1318019	178.8658687	175.3863222	223.7476359	229.9908554	201.3945673	188.0279729	180.607599	221.5267287	224.3701954	202.2504402	197.0722452	209.424749	208.6731136	194.1402896	299.5444736	272.0011913	280.2000866	271.665042	202.141748	187.7965283	304.8578812	307.464063	323.9999127	294.0049463	303.7021734
ENSG00000048052	11.92927016	15.14110998	16.98004873	17.07556603	19.44883297	21.41150107	10.12282008	12.50441082	13.33034047	20.71742927	17.05479274	10.30052234	11.93130504	23.17798466	20.534935	10.9374811	11.79138592	10.72329517	14.20369103	13.06312404	18.48112032	17.32785922	12.2432884	10.88660309	13.04217153	13.3908352	13.40104338
ENSG00000048140	45.04327872	39.29353802	57.22697416	53.83144544	42.56942202	47.94087312	38.72155652	46.57182551	47.82876789	48.17426325	47.84201599	44.93049929	50.11148115	47.83030858	47.51994575	41.12492894	46.9131287	42.03816709	44.16056664	42.95251061	39.33530279	44.64655618	37.78414837	35.44037023	39.43778359	39.24366155	36.95563805
ENSG00000048162	41.23345376	39.77449093	41.03502422	38.75538478	31.38204022	35.09397248	54.50749272	46.65672762	45.0892595	37.56718907	38.9823834	48.25731523	49.62901757	25.72241993	26.56312314	53.93600056	34.3298809	30.93759719	28.9713038	31.79899958	36.92376828	40.54843942	37.54234342	41.0104465	40.50294614	40.38871987	38.66694306
ENSG00000048342	18.30525939	18.17981026	24.7263189	25.93894246	20.3094008	17.86032528	18.12197161	20.42623926	19.56350893	17.97174588	18.08841654	17.88372897	17.77353026	18.78925384	18.23133653	20.56246447	19.07536132	17.59902927	18.33567387	19.17522795	21.35755929	18.95137035	19.41921577	24.17674193	19.92121665	20.66678034	18.66280275
ENSG00000048392	200.1237909	207.7318377	101.82416	100.0657111	141.5920937	135.4669116	118.5714939	135.9854676	132.531973	135.9113282	128.9814845	105.0590085	105.6811915	157.65144	151.0502431	125.9997823	130.570668	127.5395239	136.8015002	129.1691293	153.2063302	150.9240927	174.1947866	156.0884391	163.5718648	165.4632489	174.295779
ENSG00000048405	5.141926795	4.348484874	8.672454643	7.343940474	8.490935928	10.13129563	10.90149854	9.626975372	8.424034603	6.240189541	7.973669331	12.06993722	9.325617729	7.7145659	6.779161235	8.859359693	7.896983232	8.229505592	8.193534162	8.173440915	8.485494935	6.525265903	8.740347552	7.729016912	6.1319995	7.0179329	7.234919128
ENSG00000048462	0.068559024	0	0	0	0	0	0	0	0	0	0	0	0	0.03428696	0.098725649	0	0.036059284	0.142502261	0	0.04793807	0	0.031221368	0	0.094256304	0.031126901	0	0
ENSG00000048471	8.912673111	11.26414757	10.94581654	11.57665493	15.37547857	14.1002568	10.19360903	15.16870289	14.59548852	12.35557529	11.88667373	12.7334678	10.61474724	13.13190551	12.14325483	9.515608559	13.59435013	11.40018091	10.72906909	11.00178704	14.3821948	12.76953949	10.64485908	12.4418321	11.64146098	12.77160583	11.88006607
ENSG00000048540	2.948038029	3.719788266	1.094581654	1.374727773	2.409589926	1.462248853	2.123668548	2.20248145	2.437724299	3.12009477	3.839174123	0.315966943	0.411424312	0.617165272	0.822713742	2.515620653	0.072118568	0.142502261	0.633883732	0.599225874	0.862931688	0.842976935	0.748200958	1.555229013	0.404649713	0.361217135	0.534397436
ENSG00000048544	50.18520552	45.73767826	49.78943216	47.17486885	49.62607823	48.35865851	40.6739158	57.90394781	56.46880338	51.6687694	51.90268093	41.58124969	44.37896908	49.81895224	44.03163948	41.01555413	45.07410521	40.11438657	47.07173637	44.2468385	52.71074396	52.60800501	45.40219448	37.98529043	42.8617427	45.1263406	44.7660621
ENSG00000048545	5.416162891	6.444140236	8.363726484	5.679796327	6.827171456	6.684566187	3.822603386	6.216681513	8.393177333	6.739404704	6.423233628	2.843702486	3.785103666	5.211617853	4.376837108	2.734370276	6.094019024	4.951953581	5.798862286	6.519577504	11.07429	10.98992152	3.911050461	5.118588578	5.167065568	5.090581475	3.781889544
ENSG00000048649	181.0609543	177.2924436	221.8761918	235.8298465	190.3736681	191.8867392	168.3361269	217.6577427	208.183198	209.0463496	185.1663211	176.5515848	180.402155	173.6065338	187.5635953	173.5581376	170.9026167	154.9273898	162.3453712	166.3846514	224.5664661	196.1501175	177.2756741	192.6377347	168.5985481	171.7848067	170.2672445
ENSG00000048707	150.7612936	157.9076315	117.3167003	109.5802744	132.0111052	140.689229	98.18427585	111.971315	106.6427238	193.8202871	131.9346953	132.9904863	109.9051478	121.3072629	131.8645586	93.40608861	165.6563515	120.9487943	124.4290288	135.832521	167.2649256	120.3271521	149.8782555	196.7600342	136.5225879	128.0772754	123.8979901
ENSG00000048740	44.49480653	41.17962785	64.52418519	70.25582463	50.2571613	49.29867563	50.89725619	42.91286439	40.66988134	43.68132678	42.23091535	49.60681004	48.21892932	46.69883892	50.18553827	55.89052843	39.34067902	38.04810378	43.47972856	38.94968178	55.37145	57.10388199	46.66053246	52.50076122	42.58160059	44.84252714	47.72580175
ENSG00000048828	84.82670913	91.22073439	74.27382044	81.5539163	96.83223972	95.24671246	106.8920248	101.8995805	98.35600401	105.3306553	106.2609567	111.4497559	105.1243973	76.88062081	81.52698282	111.9866815	70.19336315	72.70109118	70.45969836	78.0597164	100.0810194	95.40063636	92.98879567	93.67474241	91.42562239	94.13550738	92.48323128
ENSG00000048991	93.17171352	96.34775523	86.61228164	88.81464957	102.0633447	104.7596857	82.4691286	115.6302761	115.0359011	113.1970383	107.2753846	84.55275393	80.31002562	94.25485182	95.53351974	87.06234957	84.73931779	73.13928563	82.8039971	87.87048209	133.6105897	118.6099769	105.5983624	108.2533649	103.0300424	98.61227774	101.5355128
ENSG00000049089	2.810919981	3.77217965	5.837768821	4.956255393	4.704437474	2.715605014	3.751814434	1.38543188	1.697149828	2.246468235	2.141077876	7.835980185	8.338199381	3.394408996	4.080660161	3.062494709	3.533809848	4.27506784	4.531094823	3.523448136	1.833729838	2.341602597	1.496401916	1.413844557	2.023248566	2.012495464	1.603192307
ENSG00000049130	31.60571003	33.84483408	27.28034276	26.66248339	28.34136722	25.48490859	23.92666564	22.41557734	19.40922258	31.82496666	37.21045688	19.74793393	18.51409402	24.61803696	23.03598478	25.15620653	14.92854364	13.75146822	16.2227281	19.12728988	24.80928604	22.01106441	24.21450372	23.6112041	25.27504362	26.13663981	27.58312918
ENSG00000049167	23.29018602	24.92205747	27.19502152	28.08279425	31.49620889	32.18618619	25.596577	36.91643102	31.68424443	29.77693645	30.88837072	27.62878142	28.13264586	28.00044552	29.63645259	25.68558062	26.72605964	24.37608057	26.94944947	30.10582696	35.33669308	34.52427647	31.41967895	33.68626042	28.80670181	31.87560604	34.06824759
ENSG00000049192	3.222274125	3.300657194	2.638222448	2.098268707	2.63907468	2.297819627	1.203412177	2.451148711	2.160008873	3.494506143	4.134495209	2.496138849	2.550830732	3.668704673	3.257946419	1.531247354	2.776564881	3.313177576	3.005078432	3.044067437	3.343860292	4.402212882	2.210593739	2.497792051	1.992121665	1.935091792	2.671987178
ENSG00000049239	10.76376676	13.83132538	14.9873488	17.22027421	21.62893814	21.82928646	8.707041045	16.02127636	16.94064101	17.47253071	14.10158187	16.52507112	15.90840671	16.6977493	18.00097668	10.82810629	28.99166447	23.69100095	23.85281005	21.4043482	16.86312341	14.29938652	14.28383647	18.05008218	15.81246572	16.3063735	16.07303056
ENSG00000049245	40.92973729	37.77418789	33.96009747	35.95998439	43.60210342	40.42073616	32.49212878	39.28942716	37.86186981	33.44741594	36.10300281	45.87840011	43.85783161	34.69840307	36.13358756	34.45306547	39.52097544	37.26434134	38.76081634	39.52493862	35.59593214	36.40411504	38.26027625	35.20472947	40.74511343	38.93404686	40.6553126
ENSG00000049246	27.08081445	28.91637659	23.2107443	20.76562479	15.83444808	16.18918373	11.68017701	14.31612943	12.86562999	9.23548052	9.154953677	6.470687024	6.410813623	18.34352336	18.65914767	14.54684987	21.48700625	19.23210519	21.06513026	18.07097451	14.59792773	13.20601422	14.24982733	15.78793089	14.59851658	14.49977181	16.23746054
ENSG00000049247	0	0	0	0.036177047	0.057371189	0	0	0	0.061714539	0	0	0.097001851	0.057050838	0	0.065817099	0	0.183541756	0.183827917	0.134524214	0	0	0.093664104	0	0	0	0.025801224	0
ENSG00000049249	0	0	0	0	0	0	0	0	0.03085727	0	0	0	0	0	0.03290855	0	0	0	0.023477175	0.04793807	0	0	0	0	0	0.077403672	0
ENSG00000049283	2.536683886	1.938481209	1.936567542	2.423862127	2.63907468	3.342283094	1.698934838	2.451148711	2.808011534	4.742544051	4.134495209	3.507233067	4.415954278	2.982965481	2.656378131	0.437499244	0.937541388	1.06876696	1.267767463	1.773708586	1.941596299	2.497709437	1.632438453	2.073638684	1.805360259	1.909290569	1.438762327
ENSG00000049323	64.65047398	61.97900731	76.03132565	76.36974552	75.55785552	78.64809905	56.06484966	49.94659547	51.96364202	107.4560639	99.22788501	87.58540465	81.95572287	93.74020456	94.7766231	56.87490173	53.62015555	49.2698006	52.82340954	61.57645076	69.2143125	63.72218757	58.49537115	58.67454912	58.48744701	56.68528891	55.74176328
ENSG00000049449	186.1062128	188.5550194	208.9974564	206.7420539	205.6745641	193.5766811	204.3514218	184.1125292	178.7394999	215.8356758	215.3761917	229.9686402	221.2543949	205.5180928	208.1028084	189.848422	196.1296919	187.0538121	214.3390973	196.7891325	211.6462214	207.7257519	158.5903755	148.0992748	161.3708817	156.3930866	164.3584531
ENSG00000049540	0.34279512	0.890653529	2.2452957	2.315330987	1.950620416	0.835570773	1.203412177	1.669623035	1.758864368	0.873626536	0.664472444	0.916304135	0.987418348	1.50862622	1.382159087	0.765623677	2.019319913	1.318145917	1.220813113	1.102575607	1.43821948	1.654732502	1.122301437	0.706922279	0.778172525	0.722434269	1.726514792
ENSG00000049541	61.77168056	57.57813105	71.45653566	62.55011369	63.68201946	66.53232283	62.86058901	72.04245777	72.91572808	59.40660443	65.78277198	66.22667124	71.20383419	64.18518829	63.97422059	59.4998972	55.89189046	49.12765459	50.78113006	51.22182767	61.87939315	60.78800341	49.85739109	50.99266036	53.38263524	55.39522771	53.35752857
ENSG00000049618	134.9927181	125.2531296	185.3965919	185.3266894	188.9164399	197.0766782	161.300413	163.4422408	174.3938706	201.1837108	189.8981032	190.2632863	190.0555408	155.8428029	157.6424837	170.1489248	129.9129466	115.7011485	129.0148255	133.8972611	236.0261989	206.1731132	162.0722306	206.3548546	158.154539	158.635213	153.2672399
ENSG00000049656	60.67473618	59.09748119	69.94096107	70.83465738	68.5585705	72.17242555	79.28362578	86.07439604	84.91920596	79.74962233	75.38070729	81.07711756	81.92829458	59.79645747	62.23006746	80.3904861	58.95692961	56.89402784	59.1859588	60.68959647	74.60763555	71.99647451	70.77300878	73.33140436	70.22228869	72.78525262	72.43140627
ENSG00000049759	104.8953066	105.3066819	103.5418112	105.8540385	115.8898012	113.4287325	102.6439798	101.1365272	100.2244117	119.936443	113.3294669	139.531002	127.8981043	110.1640011	115.4431923	112.8343363	48.21126293	41.64628587	59.30334468	58.62825946	105.061933	94.60074491	51.11572907	56.22388522	52.94685863	52.60869553	52.12430372
ENSG00000049768	0.411354144	0.157174152	0.617456318	0.578832747	0.229484755	0.417785387	0.42473371	0.888097359	0.524573583	0.499215163	0.516811901	0.347563637	0.356567737	0.342869596	0.592353894	0.437499244	0.901482104	1.033141395	0.657360907	0.623194908	0.539332305	0.468320519	0.204054807	0.424153367	0.373522812	0.438620806	0.32885996
ENSG00000049769	4.725087929	3.974410392	5.589944308	5.111093153	7.678559896	8.564600427	3.539447579	4.0017667	4.129936964	4.059867315	4.130065393	3.750527613	3.730247092	5.716321897	5.916628148	3.390619142	5.110682345	5.01109202	5.806140211	5.010007683	4.847878314	5.959534716	3.670605881	4.661445505	4.072954998	4.615838955	3.486326655
ENSG00000049860	30.86458698	28.77125245	28.66007697	28.29153581	52.52447068	54.96802333	47.93403068	46.30433058	48.50855354	48.72464797	46.57065871	42.18474655	45.99888373	42.65743499	42.94565734	42.26789572	40.863102	37.5329581	39.45221915	38.95926939	43.47341979	38.65673674	40.74906471	40.12255212	40.71460907	43.95470702	41.19752046
ENSG00000049883	23.44718618	23.52373143	20.37605848	20.76562479	22.54687716	22.03817915	19.32538378	25.221965	24.13038483	21.96546718	25.69293451	19.58995046	18.70609203	27.94387204	27.44573044	21.8749622	18.8950649	17.49215258	18.73478585	19.36698023	20.78227149	19.23236266	21.59580037	20.54787423	18.61388681	19.4283216	20.55374752
ENSG00000050030	2.26244779	2.619569201	1.936567542	2.06209166	4.015983209	2.82005136	1.203412177	2.841911549	2.34515249	2.870487189	2.288738419	1.074287606	1.261701222	2.091504533	1.908695882	0.984373299	1.839023492	1.674401571	2.676397978	2.301027354	1.653952403	2.341602597	1.496401916	2.639176507	1.805360259	2.141501584	1.562084812
ENSG00000050130	30.98867882	26.98156278	29.75016803	29.80988645	31.61152498	27.46938918	26.40427894	31.33207483	31.25841411	36.44270692	32.85447086	28.37383148	31.40538912	31.61257671	29.05824937	28.54682568	28.48683449	26.07791382	27.60915809	29.17031552	28.94416704	29.09831494	27.81947198	24.8836642	27.32941909	29.07797933	30.13179387
ENSG00000050165	21.23615766	20.37134185	20.49365584	18.5324157	23.84977686	22.20215991	13.21912882	19.50403896	18.42394996	21.72833998	18.27594543	16.01415257	15.69309466	22.82997202	23.15445556	13.50778916	18.74469769	18.58550118	18.65003325	18.00290245	23.27326763	22.70324214	20.24665801	17.53779917	20.54904624	19.9892402	18.51358254
ENSG00000050327	22.659443	21.27980845	12.39740021	9.672656968	53.69484293	56.91385877	44.46112471	53.06026481	55.39034181	39.19338247	34.68546159	27.32324139	24.779812	24.93999151	27.63660003	50.63506876	43.92669878	41.0588203	42.3798229	35.38404814	46.07120373	46.24571464	41.72342641	44.02853335	42.26939777	40.26100381	41.00143771
ENSG00000050344	63.82845128	75.47555175	70.69874837	74.81413251	41.99571013	39.89850443	52.59619103	53.07269818	49.37163137	29.20408705	28.71997565	107.1127937	103.7063548	37.95566423	39.78643657	54.03115664	104.8964576	102.8866327	102.1156171	92.37114778	28.00932438	28.87976536	28.46564553	32.45291668	28.16984542	25.67221778	31.12042912
ENSG00000050393	34.14239392	36.88353436	46.02856186	47.24722295	46.41329166	41.36075328	51.60514571	47.49544676	45.39104359	44.30534574	48.13733707	47.33184805	45.61324201	42.99584728	43.60382833	43.09367554	40.49457612	40.93377457	41.17896539	41.44246141	46.81404409	46.33251005	40.74294306	41.61415813	40.99412864	39.47587257	42.91622483
ENSG00000050405	64.99395469	68.31836477	206.2023439	192.5342424	54.90422759	56.50547355	96.62691892	71.29645598	68.04027948	43.68132678	46.36541056	77.56988449	79.40489213	77.86568515	79.67159879	109.0466866	89.10249117	83.61320184	87.5463865	82.62126344	61.51983828	55.57403496	63.15496266	59.99413737	61.07097979	57.71733786	59.44143784
ENSG00000050426	15.08298527	17.49872227	8.700520839	8.754845294	18.87512108	19.94925221	10.75992064	18.22375781	17.1566419	14.35243594	18.23607708	10.39531242	10.42274923	17.10919282	19.21859302	10.82810629	11.93562306	11.93456439	14.72018888	12.53580527	14.23837286	14.11205832	15.98429319	17.4374162	13.66470955	13.93266091	14.26430078
ENSG00000050438	46.4144592	49.77181483	34.10042845	34.94702708	39.98771853	45.53860715	23.92666564	15.71470515	15.82977931	29.828106	30.04892054	31.15434057	27.86714004	42.41296897	44.09745658	25.92183021	42.73025174	41.18315353	42.37630132	40.41179291	33.7622023	30.96566495	41.15105268	42.55672117	42.27998092	39.91449337	38.59993785
ENSG00000050555	11.51791602	11.05458203	11.19841231	11.17870742	14.51491074	14.51804219	13.3083229	14.81346395	17.80464456	9.485088102	10.26240775	9.542201677	7.570207333	10.21751395	11.55090094	14.54684987	15.10884007	15.24774196	13.56980729	12.22420782	9.74393698	9.303967651	9.964676392	13.43152329	12.2017452	12.33298502	13.07218342
ENSG00000050628	4.387777532	4.03413657	1.599773187	2.1706228	2.065362793	1.984480587	1.76972379	2.557720394	1.666292559	1.996860653	1.993417333	1.895801658	1.755410396	3.497269875	2.830135273	1.312497732	1.478430651	1.888154963	1.479062041	1.557987271	1.68990789	1.280076086	0.91824663	1.413844557	1.83648716	1.444868538	1.973159762
ENSG00000050730	0.068559024	0	0	0	0	0	0.070788952	0	0	0	0	0.094790083	0.082284862	0.102860879	0	0	0	0	0	0.023969035	0	0.031221368	0	0	0.031126901	0.025801224	0
ENSG00000050748	71.50706196	65.80357834	56.07626012	54.73587161	67.41114673	66.63676918	60.52455361	66.74939751	63.41168904	69.64051527	71.39387262	58.29590097	57.18797931	69.73967574	65.19183693	55.12490475	53.54803698	54.54274053	52.98798454	60.40196805	61.37601633	58.69617176	64.10721843	62.16203236	64.21479679	65.5351087	65.5253471
ENSG00000050767	2.810919981	3.457831346	2.357560485	1.157665493	2.696445869	2.924497707	1.061834274	2.912959338	3.270870578	1.996860653	2.141077876	2.085381823	2.111978133	3.08582636	4.409745658	1.203122921	3.966521258	4.595697928	3.80330239	3.595355241	1.366308506	1.842060709	1.904511529	1.97938238	1.711979556	2.373712599	1.562084812
ENSG00000050820	45.28254972	43.25065926	67.58340058	56.63154885	43.79257576	52.61171375	64.61544712	48.36258502	53.17355556	36.94192208	35.22737579	70.30201287	69.95173287	44.02445607	44.41897311	68.7256625	82.78274103	77.37979667	62.14408288	63.38683197	39.39750578	36.64483178	42.97462247	43.7160737	43.2433585	48.37626276	45.13068559
ENSG00000051009	12.27206528	10.53066819	12.06846439	11.43194675	14.85913787	16.08473739	12.81280024	14.60032058	14.44120218	12.35557529	14.76605432	11.34321325	11.49245244	13.13190551	13.13051132	11.59372997	10.56537026	11.40018091	11.26904412	11.31338449	15.46085942	15.57946261	14.58991868	14.42121448	14.69189728	13.00381684	15.37420315
ENSG00000051108	15.22010331	14.93154445	15.015415	15.41142188	13.13800221	13.47357872	17.20171524	16.02127636	15.64463569	18.72056862	15.20903595	15.98792731	15.4969824	25.88665447	26.0964799	20.01559042	42.15330319	42.03816709	37.82172933	36.31308794	15.20917101	15.32969167	19.4532249	19.98233641	19.20529793	22.18905255	19.73159762
ENSG00000051128	5.142612385	4.429167606	9.037315194	7.48864866	7.286140965	8.251261387	8.353096287	6.394300985	5.52345126	6.614600913	3.322362221	5.812211915	5.046804889	8.833006521	10.8371145	6.562488661	10.09659957	9.813061971	8.490050885	9.382918418	4.674213312	5.276411185	4.588852511	4.700090589	4.575654449	4.515214182	5.508404336
ENSG00000051180	31.74282808	28.02939046	30.7044187	26.95189977	31.03781309	28.51385264	26.33348999	29.84007126	31.28927138	29.95290979	30.19658108	29.63769925	30.50025563	30.72111576	28.23553563	28.98432492	27.65747095	22.51535729	25.94227865	27.42057597	26.64301588	26.03862088	27.6494263	26.67453398	29.69506357	28.30394262	30.29622385
ENSG00000051341	62.32015275	70.09967183	42.60448591	44.60629854	79.00012685	81.78148945	54.79064853	89.83992884	82.51233893	95.72450755	84.53566097	47.67941169	38.39960241	67.37387553	72.23426656	53.37490778	47.67037367	47.31075076	55.82872274	58.05300263	87.08418954	78.77151135	72.09936502	86.85718396	71.93426824	68.24423721	71.93811633
ENSG00000051382	95.50272034	99.85797796	61.91402894	63.12894644	75.27099958	79.79700886	62.15269949	66.89149308	67.45399136	82.62010952	78.77689978	73.87307126	72.10896768	89.93469492	87.63546781	67.37488359	81.34974508	75.06306616	82.47531665	83.22048931	76.36945441	77.02311475	92.98097357	90.95733317	92.0111194	90.30428365	90.14873663
ENSG00000051523	28.17775884	27.08634554	27.36454135	23.18948691	19.39146178	23.81376704	21.59063023	23.72996143	26.75325275	17.7221383	21.18928795	19.96911079	17.19753622	24.51517608	24.71432081	26.14057983	22.82552688	19.55843537	19.57996416	19.36698023	15.92828075	16.51610365	19.31718836	19.36967043	21.97559212	21.13120237	20.67707001
ENSG00000051596	73.85795089	76.04399826	78.86909876	70.43851871	60.71592901	58.76673696	54.80834577	58.60732092	58.88153329	91.95543307	79.53144516	69.29723799	75.33234001	75.35725119	75.34675719	58.38427412	55.02935238	48.21991519	50.8813776	53.85482616	60.92477497	58.81980838	51.14395665	49.93369078	48.35719707	56.93272264	50.41710945
ENSG00000051620	36.9533139	32.95418055	32.72518483	31.58256174	39.81560496	35.19841883	29.94372652	37.65532802	36.38072087	40.43642822	41.12346127	43.82461499	39.41444905	38.22995991	36.66012435	29.20307454	35.69869132	31.63550202	37.11741407	38.39839397	42.6432076	38.12129028	40.8789796	40.34169803	42.9862503	41.48836803	46.16371694
ENSG00000051825	63.91209329	65.73284997	48.35188158	47.35322169	55.60014011	54.62543931	46.24712996	46.85601666	47.18076523	68.36626857	60.39316216	41.83402324	38.81102673	59.23175124	63.24694164	47.26960583	47.17311614	47.11017883	49.77466356	49.1274134	60.74679531	53.96020245	44.24588391	50.49545836	44.69013686	43.8362794	44.5642243
ENSG00000052126	121.7608265	125.4773648	110.0756217	114.5727068	121.2253217	119.3821742	122.3940973	117.7972337	109.8827371	133.66486	125.2161406	146.9246285	161.1960453	126.7931764	131.3051132	120.3122921	125.630546	123.3000816	123.9594853	124.18357	133.2510349	121.6384496	117.0594408	122.3446823	115.2006607	108.1845318	112.3056765
ENSG00000052344	43.98335621	42.82995644	28.74062695	26.3231427	42.98134715	49.62977055	30.83141997	37.97006973	42.85210745	48.35647679	39.49771869	36.99214581	35.22148675	45.80840658	47.25963912	35.43525127	43.0746179	35.27109096	39.69403405	33.94231069	30.57870348	34.35318338	28.77172774	31.35907228	30.88660134	32.62048738	29.95914239
ENSG00000052723	92.48612329	95.4571017	85.74222956	90.84056418	102.6944278	98.49290491	89.54802376	104.0850105	96.52153933	102.8383236	108.0875176	91.06167295	92.15904579	95.35203453	93.16410416	88.48422212	80.3761444	76.13183312	83.20310908	80.34420512	106.2484641	101.4382245	101.7213211	93.21948446	95.1860633	95.87734801	96.06821592
ENSG00000052749	62.39213973	55.16812738	69.7164315	67.65107727	56.10902255	54.70272961	85.01753086	73.46341354	75.04487968	67.14443946	65.06514174	80.2872002	72.76724657	54.512837	56.53688836	86.84359995	58.27180321	54.68524279	52.02542035	52.85915245	64.61201016	59.53914869	74.88811405	78.04421955	70.79128844	78.12146175	71.40371889
ENSG00000052795	22.69303692	22.47590375	21.13384578	20.40385432	24.3827552	25.2760159	29.0942591	24.79567826	24.99438838	31.07614391	28.20316375	28.08946123	25.72773362	24.58375	25.7673944	31.7186952	15.68578861	13.92959605	17.74874449	19.87032997	32.03633893	28.19289526	25.3708143	24.27099823	23.12728745	22.7824807	23.34905719
ENSG00000052802	166.049956	169.4861273	269.2390207	261.0535688	178.0801697	167.8452791	207.5532061	170.8699319	169.3446956	171.7300162	177.4879729	271.8895544	253.5470891	123.741637	116.1342718	228.9214795	106.1945919	116.139343	111.7983085	128.1863989	216.6318092	217.3943851	213.4073186	189.4551706	219.16451	216.0078465	225.3512878
ENSG00000052841	66.09089907	71.61902197	77.46270166	75.64620458	80.262293	76.76806481	66.68319239	75.41722773	73.93401798	64.89797122	64.01084547	57.91674064	55.32285576	78.44856347	81.87647162	62.99989115	78.53712091	73.85179694	75.61998148	72.26664035	75.90203308	73.83853522	57.95156509	68.71284547	57.74040138	55.31782404	57.34495559
ENSG00000052850	0.34279512	0.157174152	0.168397178	0.21706228	0.114742377	0	0	0.106571683	0.061714539	0	0.221490815	0.22117686	0.054856575	0.068573919	0.197451298	0	0.324533557	0.106876696	0.281726103	0.239690349	0.035955487	0.031221368	0.068018269	0.23564076	0.342395911	0.129006119	0.041107495
ENSG00000053108	1.645416574	2.148046745	1.992699934	2.134445753	3.671756077	3.76006848	1.628145886	3.445817753	3.672015083	1.49764549	2.436398962	3.159669429	3.620533942	3.805852511	3.949025962	1.749996976	11.42754774	9.761404901	9.743027728	8.269317055	3.883192597	4.464655618	7.073899964	9.42563038	7.812852155	8.695012454	7.029381653
ENSG00000053254	390.5149427	412.0027005	265.0622093	268.7679622	340.997708	343.0425366	192.7547757	315.8219857	313.1519149	421.1766009	382.5906823	198.868646	204.6081672	356.4904331	358.5304217	200.3177789	241.7980541	213.8043366	247.5520224	259.8070811	361.1487769	346.3629874	292.8965285	289.8414332	284.872153	280.3222993	274.1203978
ENSG00000053328	0	0.104782768	0.112264785	0.144708187	0.229484755	0	0.283155806	0.142095577	0.216000887	0	0.295321086	0.031596694	0.246854587	0.240008717	0.131634199	0.109374811	0.324533557	0.213753392	0.164340227	0.167783245	0	0.031221368	0.068018269	0.094256304	0.186761406	0.103204896	0.287752465
ENSG00000053371	9.666822374	13.4645857	13.72436997	10.96164514	10.90052585	16.81586181	7.14968411	11.9715524	14.13262948	14.35243594	14.24924242	10.39531242	11.90387675	14.43480997	14.44685331	8.312485638	14.42371367	11.29330421	10.40038864	11.40926063	11.11024549	12.30121897	9.828639854	9.42563038	8.808912987	11.06872505	11.96228106
ENSG00000053372	42.50659484	34.42113931	62.84021341	55.24235026	46.52803404	42.5096631	76.31048981	57.58423276	57.42537874	45.80299123	57.43995129	73.80987787	74.38551553	43.71587343	42.74820604	69.67175462	65.51971933	58.63968054	54.255752	58.34063105	51.95567873	51.42159302	56.04705356	51.69958264	59.39012714	57.84634398	57.09831062
ENSG00000053438	37.63890414	33.16374609	43.16580984	35.70674506	10.38418516	10.02684928	14.51173508	15.34632236	18.91550627	12.97959424	16.68564138	7.835980185	7.652492195	22.18366283	23.59543013	12.9062277	1.334193514	3.170675315	4.108505669	4.913652163	5.465234026	5.80717444	2.618703352	3.204714329	1.52521815	1.98669424	2.178697237
ENSG00000053501	3.565069244	3.876962418	4.658988578	3.69005876	5.278149361	4.38674656	5.80469403	4.085247852	4.134874127	5.241759214	3.543853036	4.297150424	3.812531954	4.491591702	4.080660161	3.937493197	4.363173384	3.847561056	4.765866575	3.499479101	3.883192597	4.246106042	3.843032192	4.100149215	3.859735726	3.792779913	3.946319524
ENSG00000053524	13.86332023	17.74077046	5.847872652	4.410343759	8.836310484	8.231416581	6.699466378	7.406376736	6.442380749	8.464193093	7.384503764	6.489013107	5.167489353	11.7957427	11.78257713	5.062960002	7.629062751	7.529819489	6.980468517	7.596506244	6.286816904	6.447212483	9.513375178	14.08330563	7.621732982	7.117525625	6.423868251
ENSG00000053702	1.234062431	2.095655361	1.431376009	1.664144147	1.893249227	1.357802507	2.831558063	1.882766401	1.697149828	0.998430326	1.550435703	2.053785129	2.550830732	1.920069735	1.711244584	2.078121409	1.983260629	2.325993161	2.3711947	2.109275075	1.43821948	0.967862407	1.22432884	2.592048355	1.21394914	0.825639165	1.356547337
ENSG00000053747	2.399565838	2.514786433	1.515574598	1.230019587	2.294847548	1.775587893	1.486567983	3.019531021	2.221723412	3.12009477	3.322362221	3.82320001	3.593105654	3.394408996	3.981934512	1.203122921	2.740505597	2.386912877	2.183377298	2.588655774	1.941596299	1.623511134	3.0608221	4.100149215	2.45902518	2.657526062	3.329707099
ENSG00000053770	63.89701031	61.03596239	59.83713041	61.75421866	67.5258891	61.83223723	59.95824199	78.33018707	70.69400467	87.61226115	85.71694531	63.76212908	61.02793955	66.65384938	66.67272166	61.79676823	48.71609291	50.62392834	54.3496607	61.1929462	84.74708289	76.96067201	62.47477997	65.7437719	65.08635002	62.23255204	66.347497
ENSG00000053900	39.8327929	37.7217965	43.55873659	44.60629854	37.46338622	35.30286518	36.66867692	44.58248742	43.97160919	37.19152966	38.09642014	34.8827505	39.99044309	36.20702929	36.19940465	33.03119293	26.57569243	32.34801332	31.99938986	33.8203083	41.67240945	45.48953311	39.21253201	36.90134294	33.6793069	37.77299179	39.13433528
ENSG00000053918	1.988211694	2.619569201	1.908501345	1.447081867	1.262166151	1.25335616	0.42473371	0.81704957	0.833146279	1.49764549	1.40277516	1.864204963	1.700553821	2.777243724	2.435232677	0.328124433	1.911142061	1.60315044	1.338198989	1.725770516	0.862931688	0.999083775	0.544146151	0.141384456	0.747045624	1.290061195	0.575504931
ENSG00000054116	28.04064079	26.82438862	26.71901883	25.57717199	36.08647769	33.42283094	23.99745459	30.65712083	28.66640347	28.70487189	29.82742972	28.2474447	26.57801053	26.98383717	30.57204266	28.21870124	27.94594523	24.18975886	29.44037776	26.96516431	28.33292377	29.1295363	30.16610225	27.19294365	30.13084018	29.92941972	27.54202168
ENSG00000054118	425.6144206	412.6345406	513.6113915	501.9199837	420.9897827	412.5630694	404.1341246	433.6757024	430.4894597	475.502443	437.5920197	473.8549924	453.6638742	423.9582549	415.1742628	393.7493197	452.5440163	413.5415624	412.8930811	426.4786418	455.1572741	439.6568059	370.0533919	364.8642669	373.6137027	376.8774454	378.8466743
ENSG00000054148	35.5135744	31.64439595	33.53910452	28.65222096	36.60281839	40.00295078	27.60769112	31.43864651	32.1841322	18.22135346	23.84717772	28.53181495	26.1940145	27.84101116	28.20262708	34.01556623	29.31619803	26.00666269	28.03174725	26.4138765	33.5105139	31.68968848	23.33026623	22.99853813	26.45786586	28.40714751	25.11667947
ENSG00000054179	2.879479005	3.719788266	1.964633738	1.338550727	0.745825453	0.208892693	1.274201129	0.426286732	1.234290784	1.747253071	0.664472444	1.169077689	0.95999006	1.885782776	1.217616338	1.531247354	2.956861302	1.460648179	2.042514247	1.965460865	0.575287792	0.811755567	1.564420184	0.942563038	0.809299426	1.290061195	1.109902366
ENSG00000054219	10.40520306	12.78140205	11.73391533	8.731330213	5.946523709	8.138459333	7.172336575	5.060733991	6.817296574	8.437984297	9.973731389	9.911883	9.772698814	17.41743259	15.68750564	8.116704726	12.46605513	11.23238449	10.90679131	11.78773169	1.972158463	3.334754311	5.754685639	8.656970223	7.388592494	7.122943882	6.739573813
ENSG00000054267	58.41228839	59.20226395	91.88872654	96.0500589	70.39444854	64.75673494	80.1330932	79.91632895	82.32719531	76.25511619	76.70965218	76.30601672	75.08137118	69.46538006	75.55803008	74.59362112	110.6179843	109.7623668	100.4557809	104.241333	85.66934113	85.53780622	82.24428983	84.57429628	75.71556418	77.32626802	78.55642303
ENSG00000054277	8.301812208	10.50971164	11.47205772	10.25474565	13.26880852	10.73081766	5.151312007	15.66355074	15.75356185	21.94924269	21.96081428	5.411881799	6.662879585	17.56075208	16.16961589	4.1671803	6.357612391	4.604248064	7.647220294	8.916720688	8.951837601	8.21527855	6.517850616	3.848013603	6.325920093	5.893515563	5.383437551
ENSG00000054282	12.75266404	11.60259591	6.303387017	6.304573923	10.18625455	11.64785658	8.374332973	9.761610932	7.735608918	8.768714342	10.03279561	5.135094757	4.909114886	9.516688495	9.125869913	8.498422816	12.75849592	14.20106285	14.24477608	12.88671195	9.02482724	9.177208897	16.24956444	16.17202533	15.57403365	16.80433713	15.70224096
ENSG00000054356	15.7685755	17.7082878	11.56327286	10.59987467	11.64635131	11.38465179	10.90149854	6.252205408	6.744473418	3.369702352	4.872797925	11.058843	8.859336843	9.086044283	8.589131468	10.9374811	31.62399221	31.02986741	30.05078432	23.44171617	7.622563247	6.400380431	18.16087779	15.41090567	16.40387683	19.78953873	21.17035995
ENSG00000054392	0.479913168	0.838262144	0.617456318	0.578832747	0.344227132	0.208892693	0.707889516	0.532858415	0.555430853	0.624018954	0.44298163	0.252773554	0.301711162	0.274295676	0.296176947	0.984373299	0.396652126	0.213753392	0.258248928	0.14381421	0.503376818	0.280992312	0.578155286	0.565537823	0.435776614	0.59342815	0.41107495
ENSG00000054523	295.5579522	303.6080705	287.7065778	302.9827658	312.6729784	312.6079156	221.7109964	290.194693	277.3451392	375.7767259	334.5987908	295.5238817	269.3734852	280.5701901	287.0612789	226.9527329	264.9484751	220.5222494	240.2184571	254.9126041	325.8645788	267.5046807	253.8843103	289.0369556	245.7468835	238.3259052	242.2053608
ENSG00000054598	0.411354144	0.838262144	0.785853495	0.397947513	0.229484755	0.208892693	0.212366855	0.142095577	0.123429078	1.872056862	1.698096247	0.126386777	0.10971315	0.205721757	0.131634199	0	0.216355705	0.178127827	0.258248928	0.575256839	0.215732922	0.124885472	0.61216442	0.141384456	0.280142109	0.154807343	0.32885996
ENSG00000054611	15.56289843	15.66502382	16.19419524	16.46055623	18.3014092	17.75587893	10.33518693	17.15804098	17.61950095	16.59890418	14.91371486	12.98624135	12.58958393	14.36623605	16.0264637	9.734358181	15.54155147	14.82023518	13.54633012	15.02858491	16.25188013	15.32969167	14.62392781	16.96613468	14.69189728	15.45493312	14.42873076
ENSG00000054654	172.1517091	200.9733491	200.925899	210.4418805	251.0563218	241.5843999	130.5348267	189.4844525	180.7618854	428.4514139	245.8548044	277.1346056	205.7395841	155.2856398	185.2751347	127.8591541	301.3113785	203.3507269	203.218429	240.8888012	290.2686466	181.583476	226.7048902	400.4950349	185.5785838	195.5732772	177.1321962
ENSG00000054690	30.97222465	28.09854708	35.23963536	32.80751654	37.40027792	40.02279558	29.05178573	32.43118412	33.2656795	39.5665458	35.47766041	32.9405017	32.30997404	32.3761473	34.41378675	26.8854223	26.46210568	25.88731705	25.45677067	28.63412821	34.01209294	30.64221158	24.94093884	31.29827696	24.49718237	25.95216106	24.09474715
ENSG00000054793	21.80176961	19.64676901	24.64212031	27.60308661	22.43213478	23.500428	20.38721806	23.3391986	24.40810026	23.96232784	20.22949441	26.92038354	23.69804035	25.71521967	23.99033272	19.90621561	17.48875282	15.74649988	16.08186505	18.12059042	17.29458925	15.36091303	19.4532249	23.13992258	19.98347045	19.50572527	20.67707001
ENSG00000054796	0	0	0	0	0	0	0	0	0	0	0	0	0	0.068573919	0	0	0	0	0	0	0	0	0	0	0	0	0
ENSG00000054803	0.137118048	0.26195692	0.561323925	0.687363887	0	0	0.283155806	0	0	0	0	0	0	0.171434798	0.098725649	0	0	0	0	0	0	0	0	0	0	0	0
ENSG00000054938	0.068559024	0.157174152	0.028066196	0.253239327	0.229484755	0.31333904	0.42473371	0.213143366	0.092571809	0	0.073830272	0.379160332	0.137141437	0.102860879	0.098725649	0.218749622	0	0.106876696	0.187817402	0.071907105	0.35955487	0.15610684	0.170045672	0	0.249015208	0.103204896	0
ENSG00000054965	57.8638162	56.16356368	57.42343754	62.18834322	61.21505835	59.11663222	41.55311458	53.60555659	60.94310747	53.29121868	50.72139658	45.30965962	42.59613039	46.87027371	47.4870372	41.671803	40.5306354	40.29251439	42.35282415	41.10689492	67.5603601	64.31601799	54.61866992	59.09870248	48.46458488	49.48674744	48.26019918
ENSG00000054967	3.813938501	5.501095323	10.27222783	9.478386227	5.163406983	4.804531947	7.220473062	4.937821316	5.739452147	4.960950685	4.717754354	10.49010251	9.627328891	5.074470014	5.594453447	7.874986394	6.526730434	8.087003331	6.221451441	7.502307936	4.098925519	5.549910368	6.461735544	7.964657671	5.384953876	6.940529229	5.928522935
ENSG00000054983	12.54630138	13.88371677	14.14536291	14.57934981	12.44954795	12.32466891	10.83070959	14.84898784	13.2994832	16.22449281	17.42394409	11.6275835	13.08329311	15.01768829	15.10502431	10.17185742	12.94528302	13.2527103	13.54633012	14.11776158	10.21135831	10.49037963	12.48135234	13.6200359	13.97597856	15.01631231	15.86749309
ENSG00000055044	147.5328492	134.5253568	186.8742772	185.5104688	137.5348033	140.3550007	200.691633	161.6795452	159.9165654	135.2261554	133.494729	198.37163	205.0659453	120.9246204	124.0224512	201.4060583	166.6331975	170.7312468	168.3245382	162.5182064	152.7000769	153.354364	145.2730786	130.0053634	146.3664703	147.5780985	145.7322361
ENSG00000055070	98.58787642	99.42836861	114.9501587	99.08893082	101.9382755	112.9921468	112.7667999	99.62782746	101.1192725	105.4392346	96.79148605	117.2553325	118.3804886	90.92901674	86.24837245	115.4998004	102.408367	88.5106483	89.70628663	90.71608592	98.36845959	105.8404374	106.3805725	102.258664	108.3527424	108.2428426	108.194927
ENSG00000055118	10.48953066	9.901971582	7.409475811	7.199232287	9.007276627	6.997905227	5.733905079	7.033731084	6.942885662	9.360284311	8.785802319	5.245051253	5.650227212	9.668922595	10.7940043	5.578115362	11.07020024	10.29578838	10.35343428	9.395861697	6.507943149	7.056029158	8.366247073	8.624451798	8.871166789	10.5785018	9.865798811
ENSG00000055130	122.584906	109.3025728	136.3789802	132.018364	131.0931662	120.217745	136.7373547	141.1918496	126.8570125	141.2778912	133.0421494	152.1643083	158.9332116	117.5257541	116.1339428	136.8278886	79.73248618	76.19097156	87.37265541	90.34983907	143.6648226	134.6265386	102.7620006	101.0427577	103.7142116	98.53564811	99.58742857
ENSG00000055147	15.7685755	15.19350137	16.78358536	16.78614965	19.39146178	18.59144971	13.4499008	19.57366579	20.11893978	17.34772692	18.4575679	10.39531242	10.80674525	19.88643654	18.36297072	13.78122619	12.87316445	12.89645465	13.10026379	13.80616413	16.57547951	16.35999681	16.59645761	15.17526491	15.4700698	15.58393923	14.05876331
ENSG00000055163	85.90445699	87.9127424	80.26932129	73.54793588	100.1127243	93.58392662	77.79705779	87.77954297	83.90091606	87.61226115	83.35437662	70.902982	70.84726645	87.70604255	84.27879575	79.73423723	81.42186364	70.36049153	72.52099434	72.74602104	88.88196389	85.07822768	77.23440423	79.31667965	81.30346545	79.46776961	87.18899699
ENSG00000055208	131.4276489	137.2654262	144.9899699	153.5353861	171.1956271	156.7739664	138.6755562	158.1523777	157.5572186	167.8610986	167.2993954	153.1175805	161.6623262	159.8458055	153.4854757	142.4060039	185.4528985	170.5039557	179.6003907	184.0342503	165.8986171	158.7606561	162.7337083	163.1105337	153.0820992	156.2780132	164.2244427
ENSG00000055211	17.96246427	16.66046012	19.89893314	18.34176266	25.12858065	23.500428	19.67932854	28.52568717	23.35895309	21.34144823	22.88738419	25.4669356	25.28888102	21.73793236	22.50944799	22.20308664	27.08052241	25.61478147	27.35090916	29.79351043	22.00475805	19.73190455	22.88814748	23.32843519	24.4346173	21.85363664	24.25342208
ENSG00000055332	147.0488225	148.1004883	145.2754031	152.6421748	161.4998962	160.2186069	140.656231	159.4266198	147.8522988	183.083417	167.7947965	177.2160633	181.5437203	163.0979236	164.221561	140.2097577	121.9377147	119.1920977	130.1532337	129.2240184	160.7170718	153.450838	126.2881595	129.4959081	119.97864	120.5817619	119.619522
ENSG00000055483	65.74810395	59.77856918	70.08129205	67.50636908	61.9608838	64.4433959	99.24611012	74.70674984	71.06429191	62.65150299	63.42020329	104.9010251	106.0103309	51.22471758	56.63561401	102.9216972	80.44826297	76.06058199	75.5965043	71.45169316	59.39846454	56.60434011	60.67229585	68.75997362	61.60013711	67.44439927	65.40202462
ENSG00000055609	149.4586722	154.030669	148.8350387	163.9178367	217.3220628	212.0260837	131.2427162	168.3477354	159.5320839	272.3218716	191.0727429	200.3650654	163.5768206	143.0067939	162.166093	131.1403984	200.237205	153.9380678	158.1422525	176.7476637	266.1061998	183.5816436	215.277821	310.5740498	195.3213039	194.3864209	177.1724815
ENSG00000055732	2.468124862	2.72435197	8.307594091	11.03399923	3.040673001	4.07340752	14.65331298	2.451148711	2.067437064	2.371272025	1.84575679	20.22188435	17.71867369	3.428695956	3.916117413	12.57810327	13.26981657	19.59406093	14.0393508	15.72368692	2.121373734	2.872365852	4.149114402	5.089840405	3.735228122	3.328357883	3.617459564
ENSG00000055813	0.148087492	0.54434648	0.104967574	0.227553624	0.122774344	0.215159474	0.255548115	0	0	0.224646823	0.15504357	0.266044166	0.383996024	0.274295676	0	0	0.252414989	0.488426501	0.12724629	0.360973666	0.26283461	0.379339621	0.234322936	0.612665975	0.32714373	0.327159519	0.541796785
ENSG00000055917	209.173582	216.3240247	190.1204134	187.7950493	229.542126	219.1284353	198.6337982	209.7330723	210.9711523	251.1052271	239.0624194	199.3435443	203.3533231	224.2367155	217.0647937	208.5777646	142.3620539	135.2702716	154.6206762	166.8963903	241.7287392	239.9674341	226.908945	215.941192	219.9115557	215.2338098	215.1155216
ENSG00000055950	27.4921686	26.99099322	25.038415	22.14035256	31.50768312	31.75168939	22.93562031	30.38145541	32.70870578	23.54797925	30.44538909	21.67533229	25.5006274	25.47109652	23.90806135	25.18355024	22.51830178	23.58412425	27.42087115	23.78303523	24.67661029	27.08765884	26.4591066	26.04631571	27.4850536	28.3351621	25.7332919
ENSG00000055955	0.578638162	0.052391384	0.899802252	1.040451862	0.229484755	0	0.070788952	0	0.25179532	0.546640604	0.22296742	0.112484232	0.380430347	0.173492015	0.185933306	0.38171809	0.869389341	0.873895118	0.668629951	0.317350023	0.12476554	0.506410588	0.195892614	0.343092946	0.180224757	0.206925816	0.146342682
ENSG00000055957	0	0.052391384	0	0	0.057371189	0	0	0	0	0	0	0.063193389	0	0	0	0	0	0	0	0	0	0	0	0	0.031126901	0	0
ENSG00000056050	27.69784567	28.92004398	28.4871892	27.38602433	35.0537963	34.15395536	21.59063023	27.95730486	26.84582456	37.56594103	36.47215416	29.13215214	31.6522437	35.00698571	33.86289763	23.29683475	40.5306354	40.00750987	39.48860877	39.57287669	36.06335347	40.86877066	46.49048679	38.03241858	48.55796558	45.69396752	42.58736487
ENSG00000056097	165.9813969	165.3995994	165.4221607	161.9284609	190.9886872	181.7366432	133.4371737	200.1416208	198.350529	206.0510586	200.1538663	125.0913127	129.2146621	175.0692155	174.3165877	138.6872604	118.4547485	109.33486	133.7729446	139.6915356	204.9822315	203.8755328	178.9560654	173.2902145	184.5202692	176.196558	176.5155837
ENSG00000056277	19.88211694	21.53285884	18.41142474	19.42707406	39.64349139	33.21393824	27.25374636	25.61272784	25.24124654	49.92151632	43.26453915	24.51903477	26.82486511	35.14413355	37.71319794	30.84369671	27.3329374	27.6454387	31.95243551	33.65252506	43.00276247	43.39770146	51.96595743	48.3063557	49.61628022	45.74556997	53.9330335
ENSG00000056291	1.371180479	2.200438129	4.658988578	2.677101453	1.893249227	2.088926933	2.548402257	2.309053134	1.481148941	1.372841699	2.657889777	0.726723969	0.685707186	0.994321827	1.480884736	3.718743575	0.216355705	0.498757915	0.680838082	0.647163943	0.791020714	0.874198303	0.61216442	0.612665975	0.715918723	0.567626926	0.904364891
ENSG00000056487	11.79215212	10.53066819	10.80548556	11.97460245	11.01526823	15.87584469	8.777829997	14.20955774	12.83662416	10.8579298	13.14178834	8.215140516	8.201057944	12.27473152	12.99887713	7.656236771	9.231176746	7.196364197	9.531733151	8.892511963	13.77095153	13.98717284	7.482009578	10.69809048	7.06580653	7.172740244	7.933746544
ENSG00000056558	1.91965267	2.357612281	1.964633738	1.6279671	1.77850685	1.88003424	1.911301693	2.273529239	2.622867917	2.620879607	2.362568691	0.947900829	1.810266971	3.017252441	3.19212932	1.312497732	2.415972039	2.850045227	2.652920803	2.588655774	2.337106656	2.404045333	1.870502394	2.874817266	1.898740962	2.038296688	3.411922089
ENSG00000056586	101.6730325	102.8966782	136.0368532	138.5219117	109.464228	118.6510498	136.3395208	109.8754053	108.957019	136.036132	118.4237556	166.6725624	154.7229694	115.4784798	118.1087848	140.656007	123.1063961	117.0656077	112.2443749	119.7732676	130.4824624	116.0498247	125.8678066	137.3785628	116.2278484	119.9756911	118.0607258
ENSG00000056736	5.75895801	5.134355635	6.14649698	7.38011752	5.450262927	4.7000856	5.096804514	5.825918675	4.227445936	3.868917515	6.127912542	4.423537201	4.60795229	4.903035217	6.614618487	3.718743575	6.743086139	5.3438348	5.23541008	5.944320665	4.027014545	4.808090665	5.033351898	5.089840405	5.291573172	4.721623973	4.357394475
ENSG00000056972	17.20831501	14.0932823	13.89276715	14.18140229	14.51491074	11.90688352	16.91855943	12.71755418	13.51548409	15.85008143	14.91371486	19.49516038	18.45923745	14.46909693	13.82159087	16.07809722	14.53189152	13.00333135	13.26460402	14.33348289	11.46980036	9.92839501	11.22301437	11.68778167	11.20568437	10.16568222	10.44130374
ENSG00000056998	116.8931358	110.7553858	147.3475303	133.4209481	116.6929978	121.8888866	105.1923821	119.5023806	114.2336121	123.5557529	113.624788	106.7336333	107.2171756	126.4845938	124.3614093	107.4060644	106.3748883	98.8609438	98.39284147	95.87613976	107.9743275	116.6742521	98.76252643	96.47132694	96.49339315	99.33471201	96.15043091
ENSG00000057019	203.5517421	180.9074491	219.9267139	222.0547124	182.3830089	173.6942745	144.9049839	157.7971388	159.4086548	233.882304	208.2013659	159.9424665	152.4189933	190.4983473	188.6976239	147.9841193	121.6640248	114.3936903	128.1149453	140.0510712	224.1824615	212.3677448	161.3393338	158.808676	157.0663425	157.0520499	158.7571459
ENSG00000057149	0.205677072	0.314348304	14.17342911	13.79213727	0.688454264	0.104446347	1.698934838	0.177619472	0.648002662	0.249607582	0.44298163	4.233641068	3.867388529	1.371478382	1.349250537	1.421872543	0.696304777	0.53438348	0.586929381	0.671132978	0.287643896	0.31221368	0.136036538	0	0	0.025801224	0
ENSG00000057252	13.43756869	8.435012829	21.27417676	18.84824131	10.90052585	9.191278507	21.37826338	5.86144257	4.906305868	7.987442612	9.154953677	47.74260508	46.57323207	10.83467922	11.35344964	20.34371485	10.49325169	11.47143204	10.04823101	10.37859213	15.20917101	14.76770704	8.230210535	6.079531595	7.501583145	7.456553707	7.358241613
ENSG00000057294	68.90181905	64.75575066	45.46723793	46.19808859	56.45324968	56.6099199	47.99490918	55.77251415	52.4882156	55.78729449	50.20458468	62.62464809	65.30675239	57.77318398	58.97212104	46.26554506	40.20610184	35.94619542	40.2164012	40.33988581	36.63864127	37.30953471	51.52383868	56.74229489	50.61234105	54.38897998	55.33068833
ENSG00000057468	0.137118048	0.209565536	0.084198589	0.253239327	0.114742377	0.208892693	0.141577903	0.035523894	0.154286348	0.124803791	0.147660543	0.252773554	0.2194263	0.240008717	0.296176947	0.328124433	0.144237137	0.178127827	0.117385876	0.167783245	0.071910974	0.124885472	0.170045672	0.23564076	0.529157317	0.335415911	0.41107495
ENSG00000057593	0.34279512	0.26195692	0.505191533	0.21706228	0.286855944	0.522231733	0.637100564	0.603906204	0.123429078	0	0.369151358	0.410757026	0.685707186	0.617165272	0.658170994	0.328124433	0.973600672	0.783762437	0.633883732	0.599225874	0.467421331	0.468320519	0.442118748	0.23564076	0.560284218	0.387018358	0.24664497
ENSG00000057608	460.6473962	447.9458095	520.5134304	484.1932308	516.4531459	513.4571958	456.8683541	534.4907384	518.092631	510.5723082	503.0772557	493.1593087	503.6074943	477.729465	460.9155015	459.809518	491.4126793	433.3835773	475.05665	476.7647183	536.9193324	530.4160737	495.953167	466.9914434	500.0838579	492.750484	499.9493547
ENSG00000057657	1.302621455	1.728915673	6.763953297	7.38011752	3.843869643	3.44672944	1.486567983	1.030192937	0.308572696	0.249607582	0.738302716	4.107570258	2.715400456	0.994321827	0.987256491	1.421872543	4.363173384	3.491305403	3.145941483	3.379633927	1.150575584	0.905419671	2.176584604	1.885126076	1.462964348	1.52227221	1.027687376
ENSG00000057663	55.39569134	54.22508247	49.92976314	49.99667849	49.85556298	50.65647814	46.43755224	50.90574062	47.36590885	54.41445279	52.19800201	47.23705797	52.96402304	56.71063111	55.41799767	46.92179393	45.11016449	41.25440466	49.95942893	48.72904803	49.61857208	50.26640241	53.56438675	49.34317504	53.38263524	49.58995233	51.54879879
ENSG00000057704	10.90088481	9.063709437	3.985399868	3.509173527	7.228769777	9.191278507	4.388914998	5.683823098	5.739452147	6.364993331	6.718554714	2.717315709	2.550830732	10.52609658	9.082759713	2.953119898	6.67096757	5.949469411	6.479700369	6.16004198	7.58660776	7.243357366	11.49508744	9.001477013	10.39638494	9.649657738	9.701368831
ENSG00000057757	42.98650801	41.70354169	49.39650541	46.88545248	44.29055768	40.42073616	45.37571797	50.94126452	42.89160475	48.17426325	44.29816295	51.12345137	51.45546723	35.93273362	35.37669091	45.71867101	52.79079202	46.42011163	46.50828417	46.54786585	46.70617763	44.24067839	41.11704354	39.39913499	40.46497132	41.20455457	39.42208775
ENSG00000057935	261.6897944	255.4603885	271.7649783	258.4126443	201.0860164	194.8968829	182.3523393	146.0387297	145.9548852	215.6609505	207.1677421	228.8864535	230.9461802	255.163553	269.0932108	175.2184473	266.9468807	254.6159154	261.3479149	255.3900673	201.6743267	200.1914113	184.1254539	169.8969876	194.1384816	173.6164356	178.7353885
ENSG00000058056	69.51473673	72.5096755	97.07816623	96.70124574	68.78805526	66.42787649	72.72644519	71.65169493	65.97839673	104.7103805	93.83827519	82.78333905	75.9763562	76.83707637	78.61194349	71.85925084	70.49590054	60.96068612	65.642182	72.55522753	79.85713665	75.18105404	65.55872829	72.15320056	62.23917239	63.01561919	64.41544474
ENSG00000058063	63.13257719	59.65387768	55.15989881	56.67242892	78.82801328	69.77015958	50.61410038	63.2620168	62.91797273	72.26139488	79.86515799	65.24717372	59.94945929	65.7593026	68.32407269	52.93740853	56.5647567	55.77574134	61.80953314	64.89592241	58.80268212	57.32649035	64.19802282	63.73988288	64.63127473	65.11145261	64.18524276
ENSG00000058085	30.57732467	30.07265443	24.16499498	20.36767727	27.25131463	30.18499419	27.46611322	28.3835916	24.65495842	32.82339698	29.01529673	23.60273064	21.20206619	35.76129882	36.3639474	27.89057681	18.49841278	15.56837205	16.90356618	17.85693103	19.84742883	20.20022507	22.58206527	23.04566628	20.91727748	22.11164888	23.96566961
ENSG00000058091	46.07166408	46.62833179	31.23767643	30.78666671	31.78363854	31.12501131	29.23583701	31.79388545	29.59212155	54.16484521	47.47286463	37.15771249	31.24081939	30.82397664	28.86079807	31.60932039	25.06120249	20.5559512	23.40674372	28.57108965	35.41615471	32.40777994	28.32960899	30.44478613	25.83532784	26.83327285	27.58312918
ENSG00000058262	219.5451912	202.3287142	183.8784914	178.6357446	212.1575084	221.5233901	219.7919079	218.1096066	218.1201645	224.8589899	217.4833076	238.9923402	239.9105674	187.1447398	174.9550136	235.0377189	195.832924	188.2960755	185.937115	191.5725118	219.9300061	216.165512	242.572192	245.6955507	240.3529028	252.6329418	267.572796
ENSG00000058272	173.5318022	180.105337	194.463096	200.8014211	178.6504394	166.7830598	162.9894374	179.3910484	176.999767	187.1857176	181.6874387	173.6149881	174.0387923	178.5003115	178.343936	165.2172145	168.5331611	156.190316	165.8185845	166.4783703	187.0976127	174.320137	175.380005	155.4145065	163.0411512	164.0142521	168.8190274
ENSG00000058335	0.891267311	1.100219065	1.451022346	1.808852333	0.401598321	0	0.42473371	0.319715049	0.308572696	0.499215163	0.762666705	1.453447938	1.475641864	0.548591353	1.02016504	0.109374811	1.189956377	1.4178975	0.915609835	1.222420782	0.575287792	0.718091463	0.30608221	0.424153367	0.31126901	0.567626926	0.32885996
ENSG00000058404	0	0.157174152	0	0.10853114	0.114742377	0.104446347	0	0	0.123429078	0.124803791	0.221490815	0.094790083	0.10971315	0.068573919	0.263268397	0	0.216355705	0.035625565	0.070431526	0.071907105	0	0.093664104	0.068018269	0.047128152	0.031126901	0	0
ENSG00000058453	23.31006814	22.47590375	22.00081058	20.18679204	16.7523871	20.15292259	11.04307645	16.88308603	19.62522347	25.95918849	21.0416274	13.61817524	14.4206964	23.58942818	23.10114371	14.8749743	16.19061859	15.52669014	14.46193995	13.68200452	19.37209729	22.08318577	12.2432884	15.26952122	13.19780603	12.43618992	13.2777209
ENSG00000058600	63.83804954	69.88801064	59.49668745	55.6044825	60.74977801	62.82656645	72.97633019	72.10249315	76.50967427	57.38353498	63.54940627	60.90199632	66.60246469	59.96446357	62.47062895	76.17736838	56.56619907	56.11062166	55.51671108	52.78940255	70.00533321	72.46947823	70.54548767	73.99025592	73.94101955	73.10621984	71.89700883
ENSG00000058668	71.16426684	83.82621445	93.48849972	93.9517902	87.89266109	90.97276795	82.25676174	41.17219357	42.89160475	79.87442612	67.85001959	104.490268	88.07223096	73.20265865	80.06650139	73.60924782	105.1849319	87.53201402	86.84207124	83.62796291	61.55579376	58.63372902	61.93063382	69.74966481	64.21479679	62.98078754	60.18137275
ENSG00000058673	175.6653591	169.7658973	167.5355453	182.8666502	137.2089349	132.3115875	155.5127083	128.9250936	113.167802	129.0920491	141.4049043	154.5353242	152.7456642	137.1900112	146.1228459	160.586285	143.2498335	158.64278	161.8079786	158.4878131	126.7294286	138.9444538	139.7153058	125.5300741	130.4687169	130.9711407	143.0964235
ENSG00000058729	54.36730598	50.71485974	51.27609857	53.93997658	62.59196688	57.75882971	63.84951066	70.94050656	68.99685484	57.78415515	61.5744465	65.65793074	64.86789979	52.15046549	53.60802744	61.14051936	54.99040835	57.14340679	57.37821631	57.35790061	61.12324926	64.90922398	62.81487132	54.33875914	58.86096982	60.27165903	63.34664987
ENSG00000058799	20.97906132	20.85177084	22.56522179	20.94651002	22.94847548	28.93163803	21.44905233	23.55234196	22.0320905	20.71742927	26.06208587	21.64373559	24.49346068	26.29809798	23.79288142	27.12495313	20.66196983	18.24028945	18.24176517	20.34971066	24.0901763	23.72823965	21.79985518	22.10310324	21.01065818	20.53777422	22.15693983
ENSG00000058804	177.0193998	167.6000375	160.2299144	172.890106	171.2529983	165.3385668	168.12376	194.3157022	191.0373561	182.2135346	179.0384086	165.1243244	173.9227706	170.7490586	158.5533924	176.0934457	135.402612	129.49893	141.9430016	148.8956451	177.9077497	168.5329442	174.5008688	170.6981662	171.7893667	166.2630868	169.3217721
ENSG00000058866	0.479913168	0.26195692	0.280661963	0.470301607	0.688454264	0.104446347	0	0.852573465	0.586288123	0	0.221490815	0.063193389	0.054856575	0.205721757	0.230359848	0	0.108177852	0.071251131	0.164340227	0.119845175	0.251688409	0.561984623	0.170045672	0.471281519	0.155634505	0.180608567	0.41107495
ENSG00000059122	11.24367992	13.09784601	7.465608204	7.27158638	17.72769731	17.86032528	7.857573626	15.20422679	17.58864368	11.35714496	10.26240775	8.815477708	8.447912531	12.48045328	13.13051132	7.54686196	14.67612866	14.10772387	11.99683655	11.76879616	13.69904055	14.14327968	13.19554416	14.7982397	13.63358264	16.07416249	14.22319329
ENSG00000059145	13.05158139	13.51173794	12.1473304	13.44375231	13.04047119	15.15934276	22.05288209	20.30545802	20.96288611	15.72777372	20.78986618	15.52029624	13.69329822	16.23830405	16.65304248	21.06230736	8.43354538	13.26909806	11.54020549	13.30712882	18.19311687	19.5414542	17.8581965	19.91635699	18.28394166	19.19327245	20.91795993
ENSG00000059377	0.274236096	0.209565536	0.505191533	0.615009793	0.516340698	0.31333904	0.495522661	0.56838231	0.216000887	0.374411372	0.147660543	0.22117686	0.521137461	0.274295676	0.460719696	0.328124433	0.468770694	0.391881219	0.352157629	0.239690349	0.215732922	0.093664104	0.272073076	0.329897063	0.435776614	0.154807343	0.205537475
ENSG00000059378	5.690398986	5.501095323	5.92196741	4.703016067	5.278149361	6.162334454	5.733905079	5.790394781	6.017167573	6.989012285	6.127912542	5.908581833	4.27881284	8.434592051	6.450075739	6.015614606	4.038639826	3.883186621	4.178937194	3.211850682	4.350613928	4.745647929	3.877041327	4.147277367	3.890862627	3.431562779	3.411922089
ENSG00000059573	126.4913992	127.5206287	142.435946	130.2735451	151.5746806	154.9983785	138.1800335	157.0866609	156.1994988	146.0204353	148.3250156	164.1764235	159.4132066	142.2223082	140.9144098	148.3122437	153.5043727	131.7433406	140.534371	135.9283971	165.4671512	155.107756	148.4498718	147.5582436	157.533246	155.8909948	155.4274388
ENSG00000059588	31.46859199	32.32548395	22.31262602	20.58473955	28.39873841	31.333904	36.31473216	30.58607305	30.42526783	39.56280169	37.35811742	31.69148438	30.30825762	34.0812378	40.34588192	38.82805791	21.23891837	24.26100999	24.72146554	27.06104045	29.77114325	34.43716886	33.7710705	38.36231565	29.50830216	32.56114456	35.6813057
ENSG00000059691	16.87443256	15.77556965	19.24892004	17.31288745	18.61178733	21.09816203	17.63494362	21.87383795	20.1300484	20.68997244	21.44178747	13.80901927	16.50661766	17.7894461	17.59850512	15.28403609	14.76771924	12.24557557	13.38879827	13.97754273	18.71698832	18.34380253	14.75656344	15.73373351	16.05152032	14.88575812	16.30816543
ENSG00000059728	2.26244779	2.829134738	8.475991269	7.886596174	5.106035795	4.394057805	5.521538224	3.872104485	4.998877676	3.12009477	4.282155752	6.730095885	6.829643572	3.943000349	3.554123366	5.906239795	6.021900456	7.018236371	6.644040595	6.423701364	4.566346851	4.995418873	3.36690431	3.346098785	3.610720518	3.895984809	3.658567059
ENSG00000059758	35.71925147	34.15918239	68.08859211	64.90162172	43.25787628	39.27182635	43.88914998	31.61626598	33.26413664	41.43485855	43.92901159	58.80144808	55.84399322	46.18453452	44.22909078	44.07804884	39.12432332	41.32565579	39.79381205	41.44246141	41.06116617	39.24525952	41.21907095	35.11047317	39.37552978	38.49542606	38.72326033
ENSG00000059769	6.863443886	7.098508622	7.998865933	7.778065034	8.663049494	8.146815041	10.68913169	8.899801255	8.429588911	9.682278091	8.903930753	11.92206469	11.15398737	9.618520764	8.800404357	11.37498035	12.5482703	11.36455534	11.93368295	11.5020208	10.17540282	10.64336434	8.444808174	8.745571148	8.528770878	7.763588271	8.87921893
ENSG00000059804	501.1143601	510.6630114	636.4074553	627.0162316	481.5789214	474.1540355	546.3774439	407.0395311	394.2633338	284.3654374	285.2188903	730.2846002	717.9329552	429.253533	425.2771876	522.5567534	621.3234623	579.7565563	579.6376054	523.1232288	355.0417374	347.2936964	313.9063515	291.131802	332.8611188	317.4007221	317.4624963
ENSG00000059915	4.319218508	4.351104444	3.181303345	1.447081867	1.663764472	1.984480587	3.397869676	2.134630812	3.282596341	2.121664444	2.436398962	1.709697128	2.525596707	2.643524582	4.610158726	2.738745268	2.199616334	3.74068436	3.246893337	2.326194841	2.085418247	2.540482711	2.25888671	1.790869772	1.997101969	2.872708269	2.715561123
ENSG00000060069	47.23716749	43.74680566	40.41532261	36.24940076	30.23461645	31.43835035	30.01451547	35.48837047	37.02872353	41.43485855	42.89538779	39.78023812	38.31731755	37.40707288	35.57414221	32.48431887	22.14040048	16.56588788	18.92260325	21.45228627	38.00494977	36.2480082	19.31718836	20.9720276	20.48150087	21.0537987	21.17035995
ENSG00000060138	212.7386513	210.4561896	188.4364417	182.7664398	222.255985	222.052933	207.2700502	237.9035205	251.5484618	233.3830888	230.5719382	202.8507774	197.1819584	217.6536193	216.1433543	218.749622	165.5481736	161.5975644	178.7786895	176.7956017	220.3711799	218.1124765	200.4498384	207.5995091	195.290177	207.4418401	210.4703746
ENSG00000060140	0.959826335	1.938481209	1.515574598	1.19384254	2.581703492	2.924497707	1.132623225	2.415624817	2.592010647	1.248037908	3.100871407	2.338155378	2.413689295	2.605808926	2.764318174	2.078121409	0.829363536	0.997515829	1.220813113	1.557987271	2.085418247	2.59137354	2.108566336	1.508100861	1.774233358	1.702880777	1.685407297
ENSG00000060237	363.4999449	364.2249018	318.9442542	330.0431968	391.4436205	393.1360489	314.2321561	387.6012114	377.69298	512.0699537	408.2075716	358.0537397	312.0241979	337.452256	357.0577641	308.6557167	340.9405318	283.9001301	305.1328467	328.567531	465.4078239	373.345118	400.8656677	469.3492648	389.3664048	390.9401445	371.4884327
ENSG00000060303	0	0	0	0	0	0	0	0	0	0	0	0	0	0	0	0	0	0	0	0	0	0	0	0	0	0	0
ENSG00000060339	162.7591228	156.4406727	163.597858	184.9008855	181.2929563	187.1678532	201.4653562	239.431048	224.33235	197.8140084	201.3351506	165.1559211	175.102187	149.4568567	159.7051916	192.6090422	113.6588637	124.0838441	133.2564467	143.9819929	225.8364139	216.3640799	219.324908	225.9794884	217.5770381	215.8788404	215.7732415
ENSG00000060491	36.40484171	34.00200824	27.81360049	26.11982769	21.80105171	22.45596454	27.46611322	17.93956665	21.69266053	23.21350509	23.62568691	22.6864265	20.46150243	24.9266196	23.82578997	24.17183324	35.04962421	39.08124517	29.01778861	31.61515709	15.85636977	19.07625582	27.10528015	29.40796679	29.53942906	31.96771641	29.18632148
ENSG00000060558	0.205677072	0.314348304	0.617456318	0.43412456	0.172113566	0.104446347	0.141577903	0.603906204	0.80228901	0.124803791	0.073830272	0.22117686	0.466280886	0.651452232	0.493628245	0.218749622	1.370252798	0.997515829	1.103427237	0.886854293	0.575287792	0.218549576	0.068018269	0.282768911	0.342395911	0.206409791	0.32885996
ENSG00000060566	0.617031215	0.890653529	0.140330981	0.397947513	0.688454264	0.731124427	0.070788952	0.177619472	0.123429078	0	0.221490815	0	0.10971315	0.514304393	0.197451298	0	0.649067115	0.285004523	0.610406556	0.527318769	0.143821948	0.187328208	0.238063941	0.329897063	0.155634505	0.180608567	0.32885996
ENSG00000060642	7.198697513	7.02044546	3.985399868	4.088006273	9.236761381	9.191278507	6.654161449	10.90583557	10.1520417	12.35557529	11.4436921	4.107570258	4.937091739	11.58899233	12.80142583	5.906239795	6.094019024	6.911359675	7.841376533	7.741998286	5.752877922	6.806258215	8.502283611	7.870401368	8.27975567	7.766168394	9.1258639
ENSG00000060656	72.87824244	65.64640419	52.25925743	44.71482968	48.99499515	51.28315622	42.61494886	32.68198281	36.31900633	51.91837698	46.88222246	69.79709769	61.38450729	59.55644875	54.99018653	42.43742668	52.03354705	42.14504379	44.46576992	44.82209534	36.20717542	34.0000697	36.28774645	36.24154881	36.8542508	34.13501922	38.35329288
ENSG00000060688	80.69397117	75.91511546	95.42506727	94.4944459	74.12357581	82.30372118	72.91262013	87.49535181	95.37982036	96.4733303	95.97935306	78.86534896	84.9454062	78.99715482	77.79581146	74.48424631	75.03937035	66.797935	67.28558426	68.43159476	91.75840286	87.29494481	84.17260775	80.21211454	83.73136373	85.04083397	78.8441755
ENSG00000060709	1.096944383	0.995436297	0.392926748	0.180885233	0.45896951	0.417785387	0.283155806	0.177619472	0.185143618	0.249607582	0.221490815	0.315966943	0.301711162	0.171434798	0.131634199	0.109374811	0.288474273	0.213753392	0.211294577	0.167783245	0	0.124885472	0.204054807	0.282768911	0.404649713	0.412819582	0
ENSG00000060718	40.92973729	45.2661558	29.60983705	31.14843718	20.48151437	21.30705472	33.55396305	37.8329475	38.44815793	24.96075816	21.48460903	23.09718353	22.38148255	32.70975942	36.06777046	38.82805791	12.72892731	13.78709378	14.90800628	14.78889456	15.17321552	17.39030195	14.14779993	13.24301068	13.26005983	13.15862419	13.97654832
ENSG00000060749	392.7746481	377.7418789	757.3943721	820.8571889	540.264484	524.0073213	708.3142496	587.3520694	557.2205746	658.4648003	583.2591455	780.1223821	688.8888673	474.9429638	506.7258481	663.6863533	540.1320175	527.6858737	486.4470712	560.6117582	754.8854498	619.2446121	502.7230254	592.7307665	477.1753926	467.0021526	461.4727394
ENSG00000060762	5.896076058	5.867835011	6.006165998	6.40333726	6.19608838	6.580119841	5.946271933	7.353446133	5.986310304	7.987442612	7.235366616	4.48673059	4.937091739	5.074470014	4.640105506	4.921866496	4.687706941	5.771341584	5.305841606	5.440970932	6.723676071	8.741983028	6.155653334	5.278353013	5.447207678	6.321299855	7.933746544
ENSG00000060971	18.56304132	15.74623047	13.35586081	13.77875176	16.76558247	12.64009687	15.01150507	19.95767909	16.88262935	17.96176157	18.19325552	14.62105432	15.51179368	14.74476409	14.08683378	14.15419429	14.66711383	15.42551353	14.20298671	16.25963454	12.25614686	14.37213231	14.08012175	17.6414811	16.67934991	18.14058251	17.94958771
ENSG00000060982	474.7712407	445.2743729	520.7682715	558.175653	520.5861663	487.9733317	420.2032166	554.7766583	532.2261862	668.823515	613.012745	443.2700242	421.7373477	479.6059903	497.5114542	398.6711862	292.621091	274.2099764	355.3270474	362.0283037	602.5060959	554.0543958	340.1253536	351.9059103	323.1906132	327.3659288	331.98413
ENSG00000061273	43.75025553	47.93025768	53.75995694	54.70403581	45.93825822	47.62753408	55.65427374	47.65956715	49.76876443	39.28698531	38.72397745	45.97382213	48.85389417	39.59526664	42.01763624	57.78599391	48.40381951	49.89324799	47.00294825	44.64496417	36.91370074	41.83538421	43.38613299	47.41280594	47.18558052	46.25153197	46.77868506
ENSG00000061337	13.91748186	11.63088725	11.17034611	10.78075991	14.17068361	15.24916661	11.82175491	13.17936481	13.39205501	12.10596771	12.55114617	7.425223159	8.146201369	17.55492329	16.91499454	12.57810327	22.60917117	17.95528493	19.3451924	17.23373612	19.23618555	18.35816436	18.46696	19.69956749	20.20135876	20.04755097	20.55374752
ENSG00000061455	0.205677072	0.104782768	0.252595766	0.289416373	0.057371189	0.31333904	0.212366855	0	0.154286348	0.374411372	0.147660543	0.473950414	0.2194263	0.137147838	0.296176947	0	0.072118568	0.285004523	0.258248928	0.167783245	0.215732922	0.31221368	0.136036538	0.141384456	0.404649713	0.129006119	0.41107495
ENSG00000061492	0.068559024	0	0.056132393	0.10853114	0	0.104446347	0	0	0	0	0	0.252773554	0.082284862	0.03428696	0.098725649	0	0.036059284	0	0.070431526	0.167783245	0.179777435	0.124885472	0.442118748	0.424153367	0.249015208	0.232211015	0.41107495
ENSG00000061656	1.028385359	1.466958753	0.813919691	0.43412456	0.688454264	0.62667808	0.353944758	0.603906204	0.308572696	0.374411372	0.664472444	0.379160332	0.2194263	0.685739191	1.02016504	0.546874055	0.576948547	1.033141395	0.868655484	0.599225874	0.503376818	0.280992312	0.510137017	0.612665975	0.529157317	0.283813463	0.24664497
ENSG00000061676	459.2769013	460.7298312	332.5844256	338.1468552	412.8430739	406.4007349	365.4125681	374.599466	363.8997805	475.0032278	456.0495876	459.6687086	455.3918563	423.923968	418.3993007	377.2337232	371.7712197	335.5571999	370.0002819	390.6952695	382.7821147	365.0714555	404.8107273	392.483249	412.2135501	393.7266767	401.7846566
ENSG00000061794	57.10966694	50.03377175	49.05971105	45.40219357	55.8795378	52.95429776	55.99406071	60.60376378	58.41281137	60.28023096	56.84930912	54.56749105	57.59940362	50.47040447	47.58576285	57.64052541	46.80495085	43.42756414	48.38645819	47.14709173	53.32198724	53.88808109	61.01238719	51.55819818	60.66633008	56.55628279	64.7031972
ENSG00000061918	7.061579465	7.125228228	6.286827961	6.94599296	5.163406983	3.968961174	1.982090644	4.795725739	3.888015971	8.486657775	9.967086664	1.453447938	1.782838683	6.240226639	6.746252686	2.734370276	3.353513427	3.099424184	3.333758885	4.338395324	3.559593214	4.558319722	6.325699007	5.93814714	5.073684865	5.985883945	6.330554237
ENSG00000061936	48.53978894	51.65790465	45.91629707	53.97615363	48.47865445	45.4341608	55.8524828	53.17926986	49.89620495	53.79043384	48.50648843	49.03806954	48.19150103	47.59029986	51.9955085	58.18739946	41.28788037	46.17073267	46.17960371	49.2563668	44.15333805	49.73563915	47.06864207	52.45363307	46.0989404	42.752628	46.69811437
ENSG00000061938	24.04502087	26.24546383	17.42798523	16.63963261	23.7987165	24.0665272	17.19817579	20.49515561	24.31213415	21.59105581	28.56050226	15.09089716	16.31763676	23.37650616	27.60829867	15.8593476	21.67018741	23.4173966	22.05868432	21.93933706	22.50813487	23.37200384	24.58588347	30.20914537	28.04315893	28.13726671	27.70192984
ENSG00000061987	51.35070893	57.99726212	52.93284614	53.1802586	63.45253471	61.41445184	43.39362732	54.45813006	52.45735833	53.54082626	59.28570808	46.41554392	46.0795229	44.40161263	47.75030559	49.43741458	48.93244861	48.98515233	48.80904734	49.59193329	57.60069019	51.45281439	49.44928148	56.55378228	48.05993517	46.57120914	48.54795165
ENSG00000062038	165.1573175	164.5613372	147.9644253	140.9443267	164.8268514	166.1699597	114.6058968	149.3360576	150.2412686	147.8924921	153.4193044	115.6119885	120.6570364	171.7776674	168.983099	116.8122982	176.2916767	146.3498224	153.188099	146.2099147	126.4500545	125.6335358	133.8582527	132.3782659	141.751596	139.4292979	143.0129753
ENSG00000062096	0	0	0	0	0.057371189	0	0.141577903	0.035523894	0.154286348	0.124803791	0	0.063193389	0	0.03428696	0.03290855	0	0.072118568	0	0.070431526	0	0.071910974	0	0	0	0.062253802	0	0.041107495
ENSG00000062194	198.4098153	198.1966058	179.0903983	175.2777911	180.2602749	183.0944457	170.0350617	184.1558684	166.8143995	193.4458758	182.8037524	163.0073459	171.5639379	198.9672263	204.4608192	166.687212	156.5333526	155.2205882	161.969032	168.6700989	187.3280873	177.930576	172.8684304	165.4198132	177.6100972	175.0871054	176.5155837
ENSG00000062282	4.044982412	3.562614114	8.868918016	8.754845294	4.532323908	5.117870987	4.388914998	3.09057881	3.394299657	4.243328888	4.798967653	7.551609936	8.859336843	9.394626919	9.642205058	5.140616118	7.320034685	6.198848368	6.878812348	6.879113028	7.58660776	6.94082231	4.451115516	4.524302583	4.357766142	4.56681663	4.357394475
ENSG00000062370	10.28385359	10.11153712	7.998865933	7.92277322	10.21207159	8.564600427	8.353096287	12.68203029	12.55890873	13.6036132	13.58476997	7.551609936	5.6776555	12.00043584	12.93306003	9.734358181	8.726346768	7.196364197	7.137061276	9.132202312	13.91477347	11.95778393	7.482009578	9.378502228	11.05004986	9.340043051	10.60573372
ENSG00000062485	193.3007968	192.2428489	179.1108866	181.2296388	198.0883718	191.4000192	181.6324156	175.588926	180.2823634	184.5835586	190.290142	205.4309634	201.3749207	174.2192418	170.2066389	178.6703163	191.4369367	177.3504768	176.1149692	175.9830514	191.3159104	191.5661962	183.6023934	178.810335	182.9545861	184.6882568	183.3090084
ENSG00000062524	0	0.209565536	0.140330981	0.10853114	0.229484755	0	0	0.177619472	0.061714539	0	0.221490815	0.126386777	0.137141437	0.137147838	0.197451298	0.109374811	0.144237137	0.071251131	0.164340227	0.04793807	0.071910974	0.093664104	0.068018269	0.188512608	0.186761406	0	0.123322485
ENSG00000062582	34.96510221	33.53048578	34.10042845	32.45081086	37.80761336	41.88298502	39.14629023	42.02476703	41.78074305	36.19309934	33.74043412	37.78964638	40.1295045	38.33282078	35.50832511	38.28118386	30.39797655	30.0971901	32.32807032	30.3656513	35.1644663	35.34258853	33.49899743	28.18263484	34.29935477	33.79960331	33.29707099
ENSG00000062598	37.09043195	36.0976636	26.15769491	25.21540153	29.83072328	31.5427967	31.64266136	30.37292968	30.48698237	31.07614391	30.63956271	22.1492827	18.45923745	32.43546374	34.94887977	34.45306547	23.43853471	19.48718424	23.66499265	23.99300398	35.38019922	33.50052782	32.24065945	34.40355089	30.90901271	34.72844737	32.04740314
ENSG00000062650	179.1447295	181.9552767	166.600941	164.7864476	196.8979196	200.1192002	188.581767	204.9728705	209.0580016	214.9121278	198.1604489	207.1795245	204.8618789	175.8578156	174.2836791	193.9215399	174.8875282	169.3639376	175.6092709	181.9249752	235.7241729	213.5541568	222.6237941	208.9190974	214.5577287	216.4722685	220.6650334
ENSG00000062716	89.33240818	92.94231527	86.10709011	98.8356915	84.62250334	81.15481137	92.02563706	92.53974481	87.54207388	73.25982521	83.05905554	72.60920349	80.39231048	87.08887727	98.82437471	91.87484126	66.52937928	88.13764863	93.93217817	89.16480998	75.75821113	91.13517307	85.83905534	82.14436876	87.49771875	87.64675758	91.99857391
ENSG00000062725	27.62928664	28.65808706	25.25957663	23.69596557	33.10317588	32.27392112	28.74031434	33.25036512	31.69041589	35.3194728	36.17683308	21.35936534	22.87519172	35.38414226	33.79708053	27.67182719	19.3638356	22.05222494	22.39722519	26.17418616	36.42290834	36.37289367	33.43097916	36.61857403	34.17733731	33.74800086	34.69472582
ENSG00000062822	61.15464935	57.36856551	66.93787807	57.08737964	58.28912772	66.21898379	58.47167401	63.87196206	73.28601532	58.78258547	58.24322465	56.33690593	56.25541754	66.92814505	66.47527037	54.03115664	59.78629315	55.25525183	51.74369425	52.85172204	56.98944691	59.85136237	52.23803051	52.64214567	58.2384318	59.44601986	58.9070404
ENSG00000063015	1.165503407	1.886089825	2.946950607	3.726235807	2.811188246	4.38674656	3.964181289	2.877435443	3.301727848	1.248037908	1.698096247	6.192952082	5.787368649	4.491591702	2.336507028	3.718743575	1.875082777	2.13753392	1.972082721	1.869584725	2.229240195	2.060610285	1.972529798	2.026510532	1.307329843	1.780284449	1.562084812
ENSG00000063046	1117.603959	1125.914419	1167.034259	1131.669753	944.7881619	927.5712934	850.1809717	928.6795007	899.2811225	939.4992245	922.2936591	846.3920249	874.1603662	959.7976018	963.2957756	849.9265002	1045.301674	974.8832639	1008.882539	991.971694	989.5546887	954.9917099	890.5074196	831.7779488	910.1347109	895.107412	897.0929751
ENSG00000063127	0.685590239	0.52391384	0.308728159	0.180885233	0.860567831	0.417785387	0	0.213143366	0.216000887	0.124803791	0.221490815	0.473950414	0.329139449	0.445730474	0.756896643	0	0.757244967	0.213753392	0.610406556	0.575256839	0.683154253	0.249770944	0.068018269	0.23564076	0.249015208	0.129006119	0.08221499
ENSG00000063169	18.78517256	16.66046012	14.08923052	14.57934981	22.08790765	21.9337328	16.35224782	21.74062335	19.87208163	20.21821411	14.5445635	18.48406616	14.42727919	17.93207985	19.58058706	17.39059495	19.97684343	15.88900214	19.32171523	17.40151937	24.98906347	20.60610285	18.19488693	22.29161585	18.05360259	20.6151779	19.27941518
ENSG00000063176	16.51038414	14.74765069	20.03786082	16.91240755	25.2903674	29.5269822	16.97023536	31.13456197	33.77575017	24.74859172	25.86865056	13.86178575	14.12364805	27.47036913	29.31493606	17.5645009	17.23345309	16.08423024	17.1984395	16.77209251	27.42217128	29.07645998	17.51368396	16.97744544	17.02267963	16.61882633	18.38244963
ENSG00000063177	341.9038524	340.7011703	356.3284276	320.926581	350.4805918	393.6582806	287.9694551	337.4769964	363.5294932	317.7504514	337.7734925	308.8892834	298.1729127	346.4011524	328.8222285	301.546354	352.8400956	325.0476581	322.3650933	315.5044069	341.9366815	349.1797792	303.7355797	302.5156071	323.8442782	327.8045496	319.528559
ENSG00000063180	12.47774236	12.05001833	48.52645332	48.58577367	23.46481618	27.88717456	39.57102394	33.32141291	38.81844517	13.6036132	15.50435703	21.54894551	19.17237292	23.76086297	22.27908814	35.7655632	20.84226625	25.15164913	24.60407966	22.00357408	32.00038344	38.52716806	12.41333407	10.65096233	10.45863874	11.35253852	11.88006607
ENSG00000063241	19.88211694	20.22307424	19.78666836	13.89198592	23.98115688	26.21603302	19.96248435	16.73175424	19.22407897	18.9701762	20.96779713	23.69752072	24.10946466	24.06944561	22.44363089	20.34371485	29.56861302	23.1209919	24.55712531	22.17135732	17.33054474	19.73190455	20.23543499	21.82033433	23.46968337	23.78872843	20.34821005
ENSG00000063244	148.2931688	133.4932465	199.6067878	174.9521977	161.442525	175.1565234	180.6534044	171.1896469	180.5458845	159.9984598	168.4806798	185.1566286	187.8563407	157.7543009	160.7911738	198.4059072	165.4399957	140.2222252	139.4778982	144.4134355	196.0652707	197.5375951	177.0515539	177.2018512	179.4465843	188.6585491	180.5441182
ENSG00000063245	85.90445699	79.83556273	79.17473963	74.59707023	85.02410166	91.80833873	66.18766973	81.49323462	91.61523346	80.97394752	87.0458902	79.52887954	77.9511929	80.88293759	81.64611177	79.4061128	90.65304039	76.48808877	79.79891867	80.55489294	78.77847204	79.42716008	80.5676395	80.4477553	83.91812514	86.64050985	82.1738826
ENSG00000063322	36.40484171	32.69222363	47.51607026	44.13599693	43.02839153	44.28525099	44.03072789	45.9679193	46.96476434	43.55652299	39.35153476	51.18664476	52.66231188	38.4013947	33.36926938	48.99991534	45.00198664	41.36128135	44.20752099	42.30534667	42.71511857	41.18098433	39.58663249	41.37851737	40.52722512	42.1075974	37.07896053
ENSG00000063438	1.645416574	1.886089825	0.967161123	0.036177047	2.352218737	3.44672944	1.203412177	2.20248145	2.129151603	1.996860653	0.209677971	3.412442984	2.605687307	2.571521967	2.928860922	1.09374811	2.812624165	3.669433229	2.475433358	3.643293311	1.474174967	0.266006055	1.22432884	0.293137105	2.272263774	1.831886897	0.237601321
ENSG00000063515	0.548472191	0.104782768	0.168397178	0.253239327	0.057371189	0	0.42473371	0	0.123429078	0.374411372	0.221490815	0.379160332	0.329139449	0.342869596	0.526536795	0	0.180296421	0.106876696	0.211294577	0.287628419	0.287643896	0.187328208	0.374100479	0.23564076	0.373522812	0.258012239	0.205537475
ENSG00000063587	20.70482523	21.11372776	45.01817879	42.3271446	31.72626735	34.15395536	28.52794749	21.06566936	21.97037596	22.96389751	19.34353116	66.03709107	66.21188588	21.60078452	22.21327104	24.93745691	72.51522046	68.08045535	60.43024909	63.42206645	20.53058308	18.95137035	37.88617577	45.90281995	38.13045374	39.55327624	39.42208775
ENSG00000063601	28.04064079	23.05220897	44.2042591	40.95241683	46.70014761	50.65647814	80.06230424	31.82940935	29.68469336	28.45526431	31.82084705	85.31107459	86.37167714	30.13823745	27.70899884	74.59362112	63.64463655	61.02659342	57.91819134	56.51898439	46.2387563	46.89449467	66.21578476	70.97499676	67.73213661	69.89551554	67.90958182
ENSG00000063660	27.28649153	30.54417689	45.38303934	37.91354491	26.73497394	31.12501131	19.39617273	21.38538441	19.1932217	20.96703686	25.39761343	28.97416867	27.40085915	23.07512378	22.54235654	17.49996976	18.10176065	17.99091049	16.5044542	17.64120972	0.179777435	0.218549576	13.53563551	15.64654643	15.84359262	16.59018697	15.37420315
ENSG00000063761	9.872499446	11.10697341	8.61632225	8.6824912	9.007276627	9.817956587	6.158638788	6.536396563	8.208033716	9.859499474	9.30261422	6.414128942	7.378209321	9.463200838	8.753674217	6.015614606	8.293635358	8.265131157	6.808380822	7.861843461	7.982118117	9.022975339	7.720073519	9.237117773	7.345948639	7.301746363	7.645994078
ENSG00000063854	9.392586279	11.10697341	9.626705315	8.1398355	12.62166151	15.14472027	8.777829997	10.97688336	10.24492208	13.72841699	13.28944889	10.5216992	9.791898615	12.89189679	13.16341987	11.59372997	11.03414095	10.47391621	10.07194295	11.00178704	8.701227857	10.74108722	8.536292745	8.341682887	10.55201944	8.875621021	11.05791617
ENSG00000063978	114.8363651	109.3408185	105.8095599	103.104583	100.3995802	97.44844145	96.34376311	95.41718026	96.42896752	90.23314076	98.78490338	115.2963375	111.3314187	81.6372507	82.40300841	92.09359088	115.8224207	109.1923577	101.3509655	104.265302	95.13821863	89.04334141	106.6866548	102.8807556	104.0261032	106.1720363	109.0581844
ENSG00000064012	4.662013627	4.715224563	5.865835017	7.090701147	12.85114627	11.69799083	8.565463142	7.992876231	8.084604637	5.616170587	5.758761184	12.25951739	12.69929708	7.508844143	6.746252686	7.874986394	11.25049666	11.32892978	10.89340932	10.18683985	5.213545617	5.526182128	9.624585048	12.20619134	10.33413114	9.314241827	9.619153841
ENSG00000064042	29.89173443	23.9428625	23.2668767	19.49942815	51.74881221	49.71646102	75.8857561	40.21304842	34.9304292	19.59419516	15.43052676	79.87644317	79.02089611	28.86961995	30.73658541	81.81235864	6.454611865	7.980126635	13.68719317	9.299985557	57.8523786	54.38762298	13.56964464	13.94993296	11.70371478	13.67464867	13.56547337
ENSG00000064102	96.39398765	96.55732077	74.1508905	72.82439494	78.77064209	77.39474289	67.95739352	83.55219954	82.26548077	91.98039383	90.73740378	65.40515719	65.69074841	84.92879882	87.53674217	69.56237981	61.76955377	61.88160698	65.21959284	65.05196083	77.66385195	77.83487032	76.18046115	68.90135808	77.07020691	75.15896522	75.26782343
ENSG00000064115	106.9157411	107.0120214	63.46889621	60.43773593	101.4540627	108.6879128	79.54908435	85.32022376	85.5403628	87.03941175	77.99134569	64.79060148	65.29468394	94.50788958	93.56525938	83.34798099	64.45849459	57.18116989	64.71694652	60.70829232	80.4255929	78.6675442	81.59913655	73.50012314	75.54716765	78.55311622	79.58452148
ENSG00000064195	0.34279512	0.209565536	0.954250673	0.832072073	0.229484755	0.104446347	0.637100564	0.177619472	0.154286348	0.624018954	0.44298163	1.232271077	0.521137461	0.377156555	0.296176947	0.437499244	1.73084564	1.959406093	1.173858762	1.390204027	0.143821948	0.093664104	0.510137017	0.23564076	0.280142109	0.387018358	0.24664497
ENSG00000064199	3.811881731	4.977181483	5.136113915	4.55830788	4.188096775	2.82005136	2.619191209	5.015973884	3.551054586	6.364993331	4.872797925	2.401348766	3.181681343	4.937322176	5.166642301	2.814213888	2.415972039	3.990063317	2.723352329	3.020098403	2.876438961	3.666949667	2.44865768	2.316348666	2.552094614	2.58012239	2.754202168
ENSG00000064201	0.137118048	0	0.140330981	0.036177047	0.057371189	0	0	0.106571683	0.277715426	0	0.369151358	0.031596694	0.082284862	0.03428696	0	0.109374811	0.036059284	0	0.023477175	0.023969035	0.035955487	0.093664104	0.034009134	0.047128152	0.124507604	0.051602448	0
ENSG00000064205	0.068559024	0	0	0	0.114742377	0.31333904	0	0	0.092571809	0.124803791	0	0.063193389	0	0.102860879	0.164542748	0	0.036059284	0.035625565	0.023477175	0.09587614	0.143821948	0.031221368	0.102027403	0.141384456	0.062253802	0.077403672	0.041107495
ENSG00000064218	0.068559024	0	0.196463374	0.180885233	0	0	0.070788952	0	0	0	0.073830272	0.031596694	0.054856575	0.03428696	0	0	0.396652126	0.249378957	0.305203278	0.359535524	0.143821948	0	0.204054807	0.047128152	0.093380703	0.154807343	0.16442998
ENSG00000064225	4.319218508	3.876962418	3.957333672	5.498911094	5.220778172	3.237836747	3.822603386	3.180454262	2.746296995	6.489797122	5.611100641	5.087067781	4.169099691	5.965930963	7.733509176	3.281244331	2.848683449	4.132565579	3.779825215	4.697930848	4.961857208	5.869617176	4.795287957	4.443242161	3.67297432	3.741177465	4.686254435
ENSG00000064270	3.427951197	3.300657194	3.380854001	3.214330596	2.678660801	2.50671232	4.105759192	2.732853193	1.768121548	2.496075816	3.174701678	4.421957366	3.636716631	4.301299076	3.860831049	3.17186952	5.538706048	5.593213757	5.427688146	4.991311836	2.894416704	2.704707106	4.775562659	5.087955279	4.351229493	4.014154414	3.992359919
ENSG00000064300	9.461145303	11.73567002	17.66346061	16.24349395	9.638359702	8.042368694	11.67026656	3.744573705	4.955677499	10.10910706	9.74559585	15.55947614	13.16557797	12.82332287	10.43201025	10.06248261	20.55379197	17.45652701	13.59328447	13.97394737	5.549369865	5.307632553	12.3453158	9.896911899	11.26793817	11.79038529	12.04449605
ENSG00000064309	62.59438885	62.81726945	35.86859881	35.52585983	59.03495318	54.41654662	41.17297791	56.10963591	57.0550915	56.78572482	45.18412621	31.62829099	26.44086909	51.60187413	54.06874713	46.04679544	49.11274503	44.92383789	45.89787761	46.30817551	52.78265493	49.17365453	62.91689872	67.62465645	60.04379206	61.14890064	59.40361894
ENSG00000064313	65.54242688	66.2751008	66.88174567	65.48045447	68.15697218	73.42578171	60.3829757	61.7760523	60.60367751	72.76061004	71.09855154	63.35137206	65.58103526	63.29372734	62.49333585	56.5467773	59.35358174	62.52286716	56.4391293	62.58315023	61.80748217	59.97624784	68.83448811	61.73787899	63.81014708	60.14265291	62.40117748
ENSG00000064393	116.7560178	112.1175618	159.0511342	167.3550179	149.4519466	146.433778	83.81411868	121.8114338	117.3501963	217.9074188	168.0376981	161.3959145	143.038519	115.1698972	115.9697291	95.92170927	114.1997529	91.23707282	98.18154689	115.4588413	157.772677	124.1986017	122.9090119	152.7894685	113.6443156	121.0593425	106.5506272
ENSG00000064419	220.0059078	214.0188038	237.2716231	218.5093619	237.2872365	244.5088976	229.56857	242.2729595	245.2535788	259.8414925	249.9892996	236.0273064	237.9403935	231.3684031	229.6358597	230.343352	253.7491827	224.8329428	236.4621091	242.6625097	249.6389463	246.1804863	232.6904979	231.7291229	236.471067	243.8989695	240.6021685
ENSG00000064489	0.881669048	0.114213217	0.4633729	0.238768508	0.043602103	2.154728132	0.311471387	0.283125438	0.898563691	0	0.190482101	0.58706658	0.558165649	0.532476482	0.181326109	0	1.45427093	0.614184746	0.334080204	0.642370136	0.063281657	1.371866908	0.371719839	0.321885277	0.278274495	1.72506983	1.136622238
ENSG00000064490	16.48021817	15.0431381	16.35725984	17.09510163	16.38004809	19.27870667	15.11060961	17.78539295	19.31695935	16.33556818	15.43643318	12.91578073	13.48895748	18.3949538	16.68035658	18.13215617	20.46616791	16.96061914	15.51019583	15.43821571	16.77575158	16.80302802	17.25419427	17.46239412	18.97340251	17.67125825	17.32804239
ENSG00000064545	8.432759944	8.120664525	7.4936744	6.113920887	10.32681397	12.01132987	6.087849836	9.342784217	10.12118443	5.241759214	8.933462862	6.445725636	6.610217273	11.55470537	9.938382005	8.859359693	8.293635358	6.555104021	8.287442863	6.543546539	8.018073604	9.397631755	5.883580259	5.231224861	6.505522312	8.049981856	7.974854039
ENSG00000064547	18.30525939	16.34611182	18.57982192	17.43733649	13.88382767	14.20470315	14.65331298	15.52394184	16.38521016	13.6036132	12.9941278	13.3022083	13.00100825	13.95479254	14.41394476	15.64059798	20.77014768	19.59406093	18.33567387	16.13116052	12.83610886	13.6437378	15.10005569	14.18557372	14.50513587	14.21647437	14.79869822
ENSG00000064601	41.95195233	38.47570852	26.76027614	26.92766115	32.56159186	27.7002156	43.73412218	28.86494036	29.87569986	32.15944082	32.82420044	29.92838883	29.6935897	29.2118038	31.49216571	45.24179683	25.06769317	33.10006901	31.02884344	30.63218696	28.6824111	31.17016491	35.28617744	36.74346363	34.61467027	35.35773922	36.60581326
ENSG00000064607	139.9323958	150.8431772	116.1805807	112.8362086	135.3960053	145.8196335	147.9517404	132.9417803	130.3420325	135.5369168	144.2185759	107.6597324	101.6366162	147.7239938	156.8497168	148.758493	131.3517121	137.6906725	133.5672845	134.5647988	135.0862029	147.2062522	128.1287338	136.6716405	135.526527	126.8506852	136.517991
ENSG00000064651	42.64371289	41.28441062	52.65218417	52.6376029	49.39659347	45.74749984	43.32283837	43.69439007	41.96588667	58.28337031	57.51378157	55.73656873	59.51938374	45.94452581	46.92759185	46.26554506	63.82493297	60.20720541	59.72593383	63.92541619	53.68154211	53.73197425	70.60296311	72.10607241	68.07453252	65.87052461	66.55303448
ENSG00000064652	14.46595405	16.87002566	17.2607107	15.62848416	12.10532082	13.26468603	10.40597588	16.30546751	13.36119774	16.59890418	15.13520568	13.17582152	13.30271941	19.95501046	18.98823317	13.45310176	22.42887475	21.66034372	21.3407523	19.67857769	12.69228692	13.76862327	18.94308789	16.91900653	20.60600847	18.44787509	18.00508283
ENSG00000064655	1.508298527	1.519350137	1.57170699	1.664144147	1.663764472	1.984480587	1.203412177	1.065716831	1.203433515	1.872056862	1.550435703	1.32706116	1.919980121	2.262939331	1.645427484	1.968746598	0.973600672	1.318145917	1.479062041	0.910823328	1.510130455	1.654732502	1.462392781	1.508100861	0.996060832	1.006247732	1.109902366
ENSG00000064666	328.2626634	314.039195	420.685619	397.9844139	330.1666013	347.8543797	411.5683803	331.4503678	348.3464823	306.5842562	298.8302392	425.6336974	408.1702196	354.5768779	340.4149233	454.8832765	522.9908762	454.5391067	442.0815488	417.6525241	376.8642011	366.7215048	401.2819395	413.9831119	409.8662705	431.9888597	408.4259835
ENSG00000064687	10.76376676	12.73110632	10.94581654	8.610137107	10.84315467	14.93582757	6.441794594	9.307260323	9.781754465	7.488227449	8.416650961	8.404720682	6.85707186	14.19480126	15.4999269	6.45311385	12.44045304	12.32644561	12.30203983	10.64225151	8.521450422	9.959616378	8.468274477	8.577323646	10.11624283	10.06247732	10.35908875
ENSG00000064692	11.86071114	13.71920782	6.509112235	6.765107727	13.82645648	16.39807643	7.928362578	11.75840903	10.15049884	11.85636013	10.92688019	7.614803325	6.85707186	10.7661053	13.82159087	4.703116874	17.34451568	14.85586074	16.24620527	15.77162499	7.083230941	8.609916641	17.44668597	17.15464729	17.43106457	15.58393923	17.75843786
ENSG00000064703	67.68626756	60.72161409	125.0618479	118.72547	59.49392269	64.96562763	82.53142288	71.33197988	69.75316652	72.98026472	70.45991969	117.1431643	115.9119427	57.67066597	58.05068165	85.76078932	104.8243391	101.6970951	94.01880895	94.40276318	60.27182332	63.45524488	63.36343866	61.67802624	60.44844177	65.94792829	67.63169515
ENSG00000064726	66.22801712	62.345747	64.72064856	63.45453986	54.21577333	61.83223723	48.84437659	61.88262398	59.73967396	54.66406038	61.42678596	39.14830423	42.02013636	55.20200489	52.48913675	49.87491383	56.79337256	53.11771791	55.80524557	58.19681684	60.44117367	63.0359419	51.65987522	42.60384932	50.45670654	49.07392786	52.65870115
ENSG00000064763	19.88965843	17.18437396	22.14394818	23.98538194	26.46131337	25.0671232	21.16589652	21.31930996	20.82649698	25.70958091	24.06793023	25.71939319	25.42519961	26.91492038	26.26398442	20.99996372	11.97240353	12.94098661	15.28622358	14.81238421	19.66657273	20.60610285	11.52909658	12.20619134	11.95210745	12.33298502	14.22319329
ENSG00000064787	0.548472191	0.838262144	0.364860551	0.304972503	0.745825453	0.417785387	0.353944758	0.426286732	0.467796207	0	0.152828662	0.537143803	0.767992048	0.548591353	0.394902596	0.874998488	0.800155516	1.211269221	0.921479129	1.006699468	0.647198766	0.780534199	0.928109279	0.942563038	0.591411119	0.59807237	0.904364891
ENSG00000064835	0	0	0	0	0	0	0	0	0	0	0	0	0.027428287	0	0	0	0.072118568	0.035625565	0	0	0	0	0.034009134	0.094256304	0	0	0
ENSG00000064886	0.137118048	0	0	0	0.172113566	0.31333904	0	0	0	0	0.073830272	0.094790083	0.054856575	0.102860879	0.03290855	0	0.036059284	0.071251131	0.164340227	0.023969035	0.071910974	0	0.068018269	0.094256304	0.124507604	0.051602448	0.041107495
ENSG00000064932	22.28168278	23.05220897	24.16499498	24.13009013	25.30069422	28.93163803	19.18380588	22.13138619	22.89609405	20.84223307	22.73972365	22.37045956	21.47634906	23.4865673	23.10180188	20.34371485	26.50357386	24.72414234	23.94671875	24.18475626	23.83848789	24.35266701	20.98363595	22.81002552	21.5086886	22.60187214	22.15693983
ENSG00000064933	76.85466583	78.22033636	53.40997147	56.65325508	64.08361778	63.08559339	48.9859545	72.32664892	71.18772098	71.01335697	71.32004235	43.91940507	46.18923605	73.85411089	74.24168809	52.28115967	43.19902243	44.46070554	48.71513864	50.19115917	75.36270078	71.55937536	72.09936502	69.23125514	69.84876588	69.97291921	77.93981061
ENSG00000064961	41.5467685	43.74680566	42.23962536	36.93676465	40.44668804	51.28315622	25.90875628	34.24503417	33.04813575	30.57692875	33.44511303	29.76408602	31.10367796	37.57850767	35.70577641	26.03120502	51.88930991	43.07130849	44.46576992	41.27467817	36.20717542	36.65388598	33.97512531	33.97939752	40.34046372	37.89812772	36.62677809
ENSG00000064989	3.016597053	2.410003665	6.006165998	5.824504514	4.532323908	2.715605014	2.052879596	3.481341647	4.165731397	2.870487189	3.986834666	1.801011575	1.398842659	5.211617853	5.26536795	1.312497732	1.009659957	1.638776005	1.995559896	2.109275075	3.307904805	2.497709437	1.496401916	1.460972709	0.902680129	1.161055075	1.726514792
ENSG00000064995	31.53715101	34.52592208	40.97664653	39.25209563	32.9884335	35.30286518	33.83711886	39.46704664	37.0595808	33.32261215	36.84130552	35.10392736	37.49446893	30.92683752	33.56672068	38.39055867	32.99424501	32.95364793	32.32807032	34.75510066	35.27233276	35.96701589	36.01567338	35.25185762	37.04101221	35.27027307	39.87427019
ENSG00000064999	62.11447568	66.11792665	53.63450104	51.11816694	70.05022141	65.59230571	43.60599418	61.98919566	60.85053567	64.77316743	65.93043253	46.28915714	44.65325195	55.57916144	61.63771356	49.98428864	54.99040835	45.28009354	53.08189324	48.94476935	64.46818821	59.50792733	61.35247854	66.12079712	60.07491896	59.03320028	61.20906012
ENSG00000065000	232.2779731	231.6223088	217.7936829	210.4057034	209.5769523	224.768538	180.2286707	201.1718138	206.4968482	214.5377164	211.5975584	197.3213559	197.2093867	200.921583	199.5245367	184.0778069	224.3969254	200.0731749	196.2691851	202.7300975	222.6723311	218.5183543	207.8298206	218.3918559	227.6310271	228.392434	219.637346
ENSG00000065029	9.118350183	8.696969749	15.85740088	14.50699571	11.07263942	14.41359584	13.02516709	14.13850996	14.93491849	10.60832222	11.81284345	10.58489259	10.01132491	13.26905335	13.45959682	10.49998186	9.447532451	9.61890264	9.578687501	9.707459151	11.32597841	13.05053181	7.073899964	7.870401368	8.373136373	7.585559826	9.331401375
ENSG00000065054	7.472933609	7.491967916	4.715120971	4.630661973	5.163406983	3.342283094	3.043924918	4.262867323	5.924595765	5.491366796	3.470022765	3.444039678	3.346251067	4.354443864	4.607196956	3.17186952	4.795884794	3.170675315	3.850256741	2.948191298	2.840483474	2.778701748	2.890776428	2.639176507	3.112690101	3.250954211	2.302019723
ENSG00000065057	17.55111013	13.88371677	12.06846439	9.55074032	15.49022095	17.2336472	13.37911185	18.04613834	17.58864368	13.6036132	16.90713219	11.50119672	11.355311	14.60624477	13.68995667	13.99997581	10.7096074	11.15080195	9.860413604	10.13890178	12.94397532	14.83014978	13.60365378	12.20619134	15.00316629	15.94515637	15.53863313
ENSG00000065060	54.98433719	52.70573233	46.4495548	44.17217398	78.1969302	80.00590155	58.82561877	83.01934112	80.13632917	95.59970376	88.15334428	64.83641669	54.69200515	86.54028592	81.77774597	53.81240702	68.47658063	58.85343393	70.45500292	62.96665479	85.14259324	73.80731385	57.54345548	66.16792527	54.93898029	58.25916356	58.0848905
ENSG00000065135	133.6215376	131.0832428	164.748572	170.5024209	165.9748489	154.267254	141.5071142	165.5058238	159.6863702	172.2292313	169.2189825	170.6537459	170.5490913	157.65144	153.1234817	140.3278825	167.3871971	152.5842963	167.8148487	167.9030898	178.6987705	172.3419511	169.7725789	152.1768025	162.8248192	163.1927412	164.7588401
ENSG00000065150	750.7898711	746.6820052	777.2652391	768.6537106	722.2458946	720.9931311	651.3999325	755.0958986	740.9139005	780.3981039	739.5578305	739.6470167	755.0733249	700.8254533	701.1824682	668.7175946	584.0882849	543.5392503	589.042327	599.8730375	815.3266235	781.5957254	669.3677841	648.8132672	670.5668286	664.4331178	676.259401
ENSG00000065154	184.4923334	178.8641851	138.001487	127.126142	158.1723673	154.5805931	197.7843307	150.1595015	141.9434402	152.3854286	150.2446027	214.6047476	207.3029965	156.005666	154.637275	190.421546	162.1225416	162.8444591	158.3065927	168.3105634	149.2871821	152.734932	185.0437005	159.8586913	192.1774869	194.1284086	188.1078973
ENSG00000065183	117.6472851	113.7416947	97.80704534	98.36538989	95.58040038	100.3729392	119.1378055	120.0704077	113.0906588	98.96940611	106.832403	117.5390708	117.5291145	89.65834202	93.68998279	118.4529203	92.27570818	81.68835254	90.24555734	88.99558859	104.3787788	100.126927	121.5486465	119.9411466	118.0020817	114.4542292	121.5548628
ENSG00000065243	75.00357218	77.06772591	76.17165664	77.45505692	85.94204068	81.88593579	70.93052949	89.05840317	80.16718644	77.3783503	82.68990418	74.63139192	75.15350758	73.09979777	79.47414749	70.87487754	71.90221262	69.32735014	72.19231389	73.48906113	82.30210977	76.08647371	78.22100922	86.00887722	79.18683618	75.85559826	78.72085301
ENSG00000065268	21.04762035	19.43720347	27.89779908	21.1635723	25.12858065	25.0671232	15.36120249	23.12605523	25.05610292	22.46468235	23.62568691	15.10321987	17.27982109	22.93797594	23.03598478	16.18747203	19.72442844	15.06961414	17.39658686	17.52136454	22.79577877	21.63640799	16.66447588	17.2489036	16.87078035	17.72544082	17.55290038
ENSG00000065308	52.65333038	50.5052942	88.52078299	86.06519402	53.06834955	51.80538795	80.55782691	50.51497778	51.84021294	54.53925658	48.21116735	104.9319898	96.41043035	53.65909171	53.87129584	71.53112641	74.10182896	70.25361484	63.52923622	63.90144715	58.49957737	53.48220331	58.12161076	60.22977813	55.1257417	57.94954888	61.00352265
ENSG00000065320	12.06638821	13.35980293	9.402175745	10.59987467	10.44155634	12.11577621	5.521538224	4.547058478	4.566875902	21.59105581	20.89396686	6.730095885	5.869653512	9.29176604	8.852399866	5.35936574	10.34901456	7.338866459	9.156098347	10.16287081	6.759631558	5.432518024	10.91693216	12.11193504	13.41569434	13.13282296	13.07218342
ENSG00000065325	0	0	0	0	0	0	0.070788952	0	0.092571809	0	0.073830272	0	0	0	0.03290855	0	0	0.142502261	0	0	0	0	0	0	0.031126901	0	0.08221499
ENSG00000065328	105.0324247	90.37513745	112.9103075	109.5802744	86.63049494	85.12377254	103.776603	103.3390087	102.6929933	105.0847919	97.60361904	116.8761722	118.133634	80.95151151	82.10683147	101.6091994	90.36456612	88.03077194	87.3585691	91.70552768	97.4393698	95.13150816	105.0202072	106.1325981	96.99142356	103.6435164	105.2762948
ENSG00000065357	12.75197845	14.14567369	9.233778568	8.537783014	11.87583606	16.92030816	7.078895159	10.12430989	11.84919153	11.98116392	8.490481233	7.109256216	5.814796937	13.39282927	14.11776782	6.704675916	9.231176746	8.657012376	8.619879664	7.861843461	7.622563247	8.179998405	7.900321931	7.316645583	7.190314134	7.430752483	7.604886583
ENSG00000065361	73.9066278	68.89467	50.88401381	50.75639647	76.99213524	77.18585019	52.80855788	92.22002976	98.37297551	88.48588769	84.31417015	54.63068443	56.94112472	67.06529289	71.21410152	64.31238888	56.36066115	49.48391025	58.6225066	61.69629594	73.85257032	73.96342069	79.13925585	71.54053459	73.6462478	76.55223131	77.36430568
ENSG00000065371	0.104895307	0.398174519	0.112264785	0	0.229484755	0	0	0.319715049	0.206435134	0.249607582	0.738302716	0	0.082284862	0.414529341	0.164542748	0.109374811	0.036059284	0	0.064092688	0.071907105	0.160721027	0.423673963	0.102027403	0.047128152	0.062253802	0.153517282	0.08221499
ENSG00000065413	0.754149263	1.100219065	0.757787299	0.470301607	1.262166151	1.462248853	0.707889516	1.456479669	1.728007098	1.872056862	1.181284345	1.169077689	1.206844647	1.782921897	1.842878782	0.328124433	1.189956377	0.605634611	1.103427237	1.150513677	1.402263993	0.749312831	1.938520663	1.932254228	1.494091249	1.496470986	1.397654832
ENSG00000065427	229.4670531	227.4566698	202.6098708	186.9629772	196.0373518	208.6838007	205.2171706	220.9586229	216.0317445	229.3893675	222.376778	197.4755477	201.8996238	189.9840429	189.2570692	207.0990172	185.2004835	173.3896265	175.3240232	181.4582981	209.3328454	207.3098832	212.8631725	210.9456079	220.8142358	223.2063879	225.1868579
ENSG00000065457	29.27470322	30.64895966	33.25844256	32.08904039	37.34864385	36.76511403	33.624752	36.12780057	36.16471998	45.30377606	47.25137382	38.26359679	38.39960241	40.28717748	38.76627153	34.7811899	29.89314657	29.53359366	32.23416162	33.2690205	40.66565581	35.77968768	32.71678734	35.8645236	35.51579406	34.90905594	33.95479091
ENSG00000065485	26.12098812	23.26177451	16.05386426	15.1943596	17.32609899	20.47148395	18.68828322	19.28947464	21.07551514	17.47253071	18.23607708	16.49347442	17.41696252	17.34920154	18.52751347	17.8280942	20.22925842	16.77964127	20.00255331	16.82626253	14.49006127	14.70526431	15.67821098	13.80854851	14.53626277	15.58393923	14.55205325
ENSG00000065491	31.11962655	32.74094762	24.01989274	22.57447712	34.88168273	30.58084584	23.50193193	31.68731377	31.03901893	34.57065006	27.16880164	20.47402597	21.44645223	30.13789458	28.29904913	24.49995767	23.00329915	23.1901055	23.14685139	23.41702807	30.41474646	29.37680954	29.31281307	29.68979314	29.38317202	29.12854973	29.10246219
ENSG00000065518	69.72452734	75.54837577	89.05404072	81.83247956	115.3160893	109.4597713	107.1744727	99.71557147	105.4355874	81.24726782	85.27396368	76.59038697	71.94439795	74.19698048	73.2544316	98.65607954	97.48663533	95.01338274	98.65132517	91.34599216	102.1495386	99.74134314	85.90707361	79.3638078	87.68448016	91.67174851	85.75023467
ENSG00000065526	159.2626126	164.1139148	146.4263978	151.1115239	200.6740913	202.3125735	169.1855943	195.4148115	183.1378951	239.6232784	193.6568024	212.9933162	176.3781509	156.6571182	165.8261819	169.3122075	171.0674076	147.0559211	146.0749844	164.5471852	257.4053315	187.3594291	207.5237384	268.0177999	196.0372226	200.9551544	181.8307828
ENSG00000065534	33.82359446	38.87440695	40.58371978	33.37839034	29.07514472	31.26288049	20.10406225	31.87559041	33.23821653	45.46602099	38.30831302	24.6688031	22.27478651	42.82098379	42.80349241	19.43371642	32.55071582	26.43523824	27.93995149	29.69907243	27.25425916	24.4803624	27.98849737	31.67247449	26.97301607	26.74322658	28.10724974
ENSG00000065548	116.2075456	110.1266892	134.2686829	128.9349943	116.4061419	108.5197542	140.9408026	136.6604216	125.4965155	141.0282836	145.445635	140.7948698	145.3424951	117.2271147	118.5695045	142.2966291	110.1611131	112.9330421	116.141586	122.1941401	131.4532605	133.2215771	137.362894	117.9617642	138.8882323	132.411881	133.2293914
ENSG00000065559	62.80006592	56.32073783	76.11552424	76.11650619	65.40315512	61.20555915	75.10707763	61.24319388	60.5111057	73.384629	69.10513421	78.6441721	83.05285436	57.32779638	61.20990242	71.96862565	62.41862089	58.74655723	59.77288818	61.45660559	69.32217896	65.2838804	64.24325496	60.04126552	66.08241085	63.05819121	65.40202462
ENSG00000065600	12.47774236	12.15480109	8.111130718	7.090701147	8.720420683	9.400171201	12.95437814	11.86498072	11.38633249	14.10282836	10.92688019	8.783881014	9.572472316	13.8176447	14.97339011	14.32810024	10.16871813	8.692637941	7.935285234	8.916480998	10.31922477	10.61526511	11.56310571	14.09131742	10.52089254	10.81071281	11.05791617
ENSG00000065609	0.959826335	1.466958753	2.076898523	2.315330987	2.983301813	1.357802507	1.628145886	0.497334521	0.524573583	0.873626536	1.550435703	1.169077689	1.590840671	1.851495816	2.566866876	0.984373299	0.576948547	0.570009045	0.962564185	0.862885258	1.006753636	0.780534199	0.136036538	0.329897063	0.404649713	0.180608567	0.41107495
ENSG00000065613	88.64681794	89.48448392	87.62266471	92.36000014	112.6770146	109.0419859	102.7147688	90.62145452	86.12263947	126.4262401	108.3828387	141.9639475	133.1094789	102.1065656	107.0186036	100.6248261	92.20358961	90.13268029	97.94677514	97.91350773	95.56968448	84.11036528	99.34068171	94.0677912	96.52452005	91.77495341	92.1218964
ENSG00000065615	17.27687403	18.02263611	16.39065861	17.00321193	15.7197057	14.20470315	15.6443583	15.7726091	17.34178552	16.97331555	17.940756	16.20910417	16.62154219	16.18344491	18.29715363	12.24997883	13.95494297	14.14334944	15.51841284	15.12446105	14.52601675	14.64282157	14.75996435	18.5213637	13.60245574	15.1195172	11.71563609
ENSG00000065618	0.754149263	0.366739688	1.094581654	0.832072073	2.237476359	1.775587893	0.566311613	1.349907986	0.987432627	0.374411372	0.885963259	0.821514052	1.453699234	1.062895746	1.283433438	0.984373299	0.829363536	0.783762437	1.009518536	0.934792363	1.797774351	1.21763335	1.462392781	1.319588253	1.089441536	1.470669762	1.315439841
ENSG00000065621	15.63145746	14.87915306	12.43332494	13.09609089	10.95789704	10.02684928	9.344141609	8.419162964	6.788599314	14.72684732	13.88009106	7.646400019	7.570207333	12.10329672	14.31521911	6.781238283	13.08952015	11.68518543	12.06726808	12.05642458	7.191097402	6.775036847	9.522557644	9.944040051	8.964547492	9.623856514	9.249186385
ENSG00000065665	17.59567349	16.88155176	16.66879462	17.044092	20.27153582	19.38419748	13.66226766	20.06638221	20.07234531	18.51214629	18.01458627	12.71040221	12.97632279	20.41411285	17.81800514	15.66247294	10.07135807	10.55941756	12.11422243	13.44758736	18.39231027	19.74595416	16.52843934	19.26787362	14.66326053	15.36566088	17.47315184
ENSG00000065675	21.52753351	24.25721081	11.61940525	12.11931063	37.86498454	37.8095775	33.83711886	57.30004161	56.86994789	18.59576483	20.82013659	11.21682647	10.39532094	15.7720014	17.57316553	35.10931434	17.41663425	13.71584265	20.58948269	16.75435542	19.41596299	17.07808827	20.64354461	21.91459063	19.36093243	20.66678034	20.38931754
ENSG00000065717	7.747169704	8.015881757	9.598639119	8.03130436	9.638359702	9.400171201	9.202563706	12.04260019	12.12690696	7.488227449	6.423233628	4.48673059	3.702818804	8.708887727	7.141155282	12.24997883	8.798465336	8.336382288	8.099625461	8.125502845	10.21135831	9.897173642	7.073899964	8.153170279	9.151308898	8.488602663	8.87921893
ENSG00000065802	33.73103977	34.787879	45.88823088	46.05338041	36.48807602	36.76511403	40.56206926	35.84360941	33.44928025	34.32104247	30.71339298	51.02866128	46.43609063	30.54968097	32.28328724	39.37493197	45.86740946	42.7506784	39.32426854	43.04838675	33.79815779	30.97159701	32.07061378	30.53904243	30.87788581	32.22572865	32.02273864
ENSG00000065809	46.96293139	39.13636387	42.57641972	40.91623978	45.7248374	48.7764439	37.65972224	45.75477594	43.53960742	50.17112391	42.30474562	36.05182819	37.82360838	47.83030858	46.99340895	39.81243121	45.03804592	41.86003927	46.53176134	43.12029386	42.53534114	44.80266302	45.13012141	44.06482203	47.62415855	43.42345982	41.84742996
ENSG00000065833	12.82053748	11.21175618	11.78780243	10.45516649	19.73568891	21.51594741	22.29851975	18.75661622	18.26750361	17.5973345	17.57160464	24.55063147	23.78032521	11.24612273	10.10292475	20.23434004	13.48617228	11.11517638	12.39594853	11.88864133	15.46085942	16.14144723	19.58926144	20.26510532	19.32980553	19.55732772	21.21146744
ENSG00000065882	116.9616948	127.9397598	109.261702	103.7919469	107.5136076	113.1153934	88.06145577	113.7475097	111.5181724	128.4231007	124.5516682	105.6593457	103.3772154	121.238689	117.9113335	92.85921456	99.09091288	86.85512828	93.13395421	99.20783562	92.1898687	99.190286	93.52511972	91.85276806	96.11987033	96.54817983	95.57492598
ENSG00000065883	111.9568861	112.955824	87.39813514	94.71150818	128.1098644	130.766826	108.8734075	119.9286674	121.4233559	138.7818154	132.5991678	106.1648928	103.816068	110.1297141	113.0408682	106.0935667	91.0857518	87.1401328	91.9131411	97.02665344	154.1052173	142.4943234	137.1928483	153.8262878	140.9114809	133.5729361	132.2017041
ENSG00000065911	329.1381621	355.3277969	211.9216734	193.8709842	257.9443067	259.4468141	263.8240516	302.045109	294.8862627	266.9540605	269.7787656	229.98981	210.0046828	346.9751161	344.786495	251.4351906	360.574812	330.3458922	396.5344202	318.9370124	242.1724299	242.3493123	279.856066	250.3126958	285.3259832	283.8292016	290.4869359
ENSG00000065923	30.50876565	35.04983592	26.38222448	26.98807681	58.74809723	48.98533659	58.61325191	37.05142182	34.71442831	40.6860358	36.91513579	64.74162661	57.46226218	35.55557706	33.82998908	56.32802768	51.67295421	49.19890573	51.18024204	48.92080031	35.1644663	32.03312352	49.17720841	53.72609317	48.55796558	48.97072296	50.89107887
ENSG00000065970	23.85854033	26.2480834	25.70863577	27.02425386	23.57955856	26.42492571	17.06013733	21.84719503	22.49494954	25.8343847	19.56502197	15.22960665	16.86839677	23.24655858	23.06889333	18.15621863	18.24599779	17.84840823	18.33567387	19.79842286	22.36431292	21.7300721	19.2491701	19.65243934	21.6020693	20.4087681	19.60827514
ENSG00000065978	1048.163952	1009.871171	1097.299304	995.7569299	941.7601105	937.0665108	824.4902454	990.6132791	958.4746228	1006.950681	977.0528332	843.8307968	857.7697701	952.3110442	910.5904296	836.2262114	898.5739229	827.3513853	870.5277889	879.9351515	988.7284316	956.8384538	838.4911286	804.8748433	863.7967159	862.7482911	861.5637672
ENSG00000065989	14.87730819	14.82676168	16.78358536	16.8223267	7.859852852	10.75797371	15.43199145	5.222012471	5.585165799	5.990581959	5.168119011	26.5728199	21.77806023	10.90325314	11.87998644	12.46872846	24.26789824	24.08288217	19.81473591	20.06208225	7.730429708	8.179998405	10.40679514	9.284245925	10.52089254	10.11407977	10.93459368
ENSG00000066027	49.70529235	53.22964617	38.67521844	37.87736786	50.773502	46.47862427	51.81751256	42.8773405	37.67672619	61.27866129	52.93630473	41.10729928	39.88072994	60.41362274	58.44558424	52.06241005	38.36707835	37.76309925	39.91119792	42.20947053	50.51745925	50.67228019	45.53823102	44.63035985	52.88460482	46.9582275	52.82313113
ENSG00000066032	13.30045064	14.82676168	22.56522179	23.69596557	10.26944278	8.669046774	14.15779032	12.39783913	11.41718975	9.859499474	8.638141776	10.23732895	10.09360978	19.64642783	18.29715363	10.82810629	12.62074946	12.50457343	11.97335938	11.57704388	10.42709123	10.45915827	7.516018712	6.974966481	8.373136373	6.785721885	8.015961534
ENSG00000066044	161.2508243	155.8119761	143.7831234	144.4911244	157.7707689	149.8805075	137.8260887	169.2713566	161.0440901	173.8516806	161.762125	144.0493293	152.8029893	146.7138999	144.8634357	145.3591238	140.0542597	128.0026562	132.0591108	139.6431182	168.3795457	162.9443194	167.8010693	166.9750422	173.8748691	178.8798853	173.3091991
ENSG00000066056	1.439739503	2.514786433	1.459442205	1.6279671	3.09804419	2.402265974	1.698934838	4.795725739	5.739452147	2.371272025	2.80555032	1.611431409	1.316557797	3.154400279	2.336507028	1.312497732	7.572449675	5.415085931	4.930206802	5.896382595	2.265195682	2.997251324	5.611507183	6.079531595	6.038618797	7.353348811	6.823844178
ENSG00000066084	97.21669594	96.66210353	88.18398863	83.35191552	92.82658332	95.15062182	78.57573626	91.3674563	92.2940934	94.60127344	91.91868813	95.64319363	86.34424886	78.82572002	81.58029467	83.01548156	78.71741733	68.32983431	68.83507783	73.70478244	99.41692159	78.52174041	100.7350562	113.1546927	91.45083518	95.41292598	95.12274354
ENSG00000066117	147.6075785	141.7710852	185.3772263	180.9575874	166.9501591	170.7697768	149.2938989	177.4773762	183.3847533	172.3540351	169.1451522	184.2403244	181.9044023	163.2745014	159.2444719	153.3434851	158.8050875	143.3572749	149.9252411	144.5093117	161.5480031	161.5705792	142.668319	140.3947645	143.090364	144.8222697	150.6178618
ENSG00000066135	165.4747458	171.0830167	139.6573926	136.3151118	138.969083	143.8205304	132.7292842	152.2554112	149.3257334	164.7410039	154.128075	96.07132883	94.52638128	179.3550854	176.4227349	135.0516417	170.2845606	151.4695724	153.3998631	148.831408	176.0833683	174.1490439	158.8110947	156.5974231	160.786941	163.5797595	159.8222411
ENSG00000066136	29.59350268	27.06434116	33.36537477	30.59311951	30.48934452	28.13575687	29.58978176	29.44149317	29.66000755	30.2262301	32.55250505	32.19355585	32.98690417	32.14265311	33.06749798	29.17573084	30.05036505	29.16807536	29.96462309	28.79543982	31.7688301	32.03530902	25.2647058	22.78976042	24.93638294	24.56895745	25.82907236
ENSG00000066185	0.137118048	0.681087992	0.561323925	0.470301607	0.286855944	0.208892693	0.166354036	0.497334521	0.123429078	0.249607582	0.073830272	0.126386777	0.191998012	0.377156555	0.296176947	0.109374811	0.324533557	0.427506784	0.164340227	0.19175228	0.107866461	0.031221368	0.136036538	0.188512608	0.155634505	0.077403672	0.123322485
ENSG00000066230	5.234481477	4.218030328	2.672463207	2.392388096	2.138224203	1.655474595	2.189502273	2.163760406	2.748457004	3.526955128	3.182084705	1.946672335	3.194846921	2.819073815	2.722853401	3.029682265	2.747356861	2.08017676	2.304989066	2.054865365	3.090014554	2.656938413	2.542522891	2.17166524	2.613414609	3.424338436	3.127047148
ENSG00000066248	1.439739503	2.200438129	2.385626682	2.025914613	0.688454264	2.715605014	1.840512741	1.811718612	1.57372075	1.123234117	1.328944889	2.085381823	2.166834708	2.194365412	2.566866876	2.734370276	2.956861302	2.101908355	2.770306679	2.684531913	1.222486558	1.467404294	2.040548067	2.167894987	2.210009972	2.476917494	1.973159762
ENSG00000066279	263.3352109	252.9456021	275.0206571	290.1760913	305.4442087	306.7589202	298.5877978	305.0436809	278.3325719	358.6860948	339.6192493	285.8236966	275.7365736	291.7820258	295.6833189	290.0619988	241.3087296	230.8536634	254.2578079	270.945971	355.8874104	315.2109309	321.3183022	333.5730592	302.9270007	289.7219432	281.5863411
ENSG00000066294	0	0.052391384	0	0	0	0	0	0	0	0	0	0	0	0	0	0	0	0	0	0	0	0	0	0.141384456	0	0	0
ENSG00000066322	11.31223895	11.99762694	10.30029403	9.803979647	16.69501591	19.11368144	13.4499008	15.95022857	18.48350449	15.47567006	16.98096247	11.59598681	11.76673531	13.37191423	13.95322507	13.45310176	12.51257161	12.57582456	13.82805622	12.91930983	16.611435	15.70434808	17.31064943	17.53167251	17.92909498	17.82864571	19.15609269
ENSG00000066336	0	0.052391384	0.028066196	0.072354093	0.114742377	0	0	0.035523894	0.061714539	0	0.073830272	0	0	0.068573919	0.131634199	0.109374811	0.504829978	0.035625565	0.305203278	0.14381421	0.035955487	0.093664104	0.102027403	0.141384456	0.062253802	0.077403672	0
ENSG00000066379	14.14989695	11.67122862	10.65841869	11.80059085	14.43344365	13.3054201	12.77245053	16.53956998	17.7827359	14.70812675	11.44073889	12.06867335	12.19982797	13.56906424	13.35363129	13.1085711	11.23174583	13.1611526	14.93664844	11.87066455	11.70458969	12.99370892	13.10984115	13.96218628	15.99269047	14.49848175	14.37981284
ENSG00000066382	1.988211694	1.362175985	2.69435484	2.532393267	4.532323908	5.117870987	3.256291773	7.282398344	7.282315627	7.363423658	5.168119011	2.748912404	3.181681343	4.731600419	4.969191003	4.484367252	2.055379197	1.531899309	2.512057752	2.636593843	7.047275454	6.088166752	2.924785562	3.393226937	3.392832211	3.225152987	3.041954633
ENSG00000066405	0.137118048	0.576305224	0.168397178	0.253239327	0.114742377	0	0.141577903	0.177619472	0.246858157	0.499215163	0.295321086	0.347563637	0.191998012	0.205721757	0.329085497	0	0.072118568	0.106876696	0.187817402	0.167783245	0.826976201	0.343435048	0.272073076	0.98969119	0.124507604	0.283813463	0.32885996
ENSG00000066422	40.86186385	40.54359645	39.62076859	42.41505482	34.13413614	33.15753722	44.00099653	40.24501992	38.15532244	39.82114553	38.18058665	40.66842119	38.5792577	38.53511385	40.56801463	43.60117467	39.66593377	38.44568508	38.84439508	41.60281426	37.21536728	37.07225231	42.68078354	42.51619096	43.58108538	41.4076102	43.92541383
ENSG00000066427	36.61051878	41.80832446	37.468372	35.48968278	34.65219798	38.12291654	34.61579733	35.06208374	37.92358435	38.31476378	39.4991953	35.83065133	35.08077963	38.81283822	34.81724557	35.21868915	40.56669469	37.79872482	37.28175429	35.04272908	37.35775101	37.05976376	37.17198395	34.45067904	37.66355023	36.76674406	38.39440037
ENSG00000066455	48.81402504	50.92442528	37.52450439	35.63439097	52.20778172	47.62753408	35.8192095	44.54696353	43.10760564	54.16484521	49.24479115	32.60778851	36.42476572	42.07009938	41.5964068	39.37493197	49.00456718	45.70760032	51.7906486	47.31487497	40.84543325	41.9927399	51.82992089	45.62005104	48.18444277	48.27408991	50.31557394
ENSG00000066468	164.8158935	178.2354885	214.3134746	199.9505369	150.7714839	149.5671684	113.5454783	128.5254498	127.1936653	179.2182436	170.6955879	212.9301228	217.2046082	170.8862064	170.3017446	114.1873027	219.4568034	204.0632382	189.0382151	199.9736585	158.0603209	148.6137115	132.057469	135.9647182	140.3511967	133.0053092	136.517991
ENSG00000066557	68.62758296	63.9698799	69.96902726	70.0749394	76.13156741	70.81462305	59.10877457	72.71741176	69.67571477	44.92936469	37.13662661	57.88514395	65.88274643	34.38982044	33.00727534	59.93739644	52.39413989	56.57339775	58.9981414	54.36177125	76.51327636	80.83212164	72.33742896	60.51254704	72.80582147	65.40610258	77.56984315
ENSG00000066583	28.17775884	28.18656461	29.16077791	30.71431262	32.24260805	32.16947478	30.01451547	29.34273674	29.7464079	32.5737894	31.4516957	30.77518024	30.55511221	32.74404638	28.69625533	31.28119595	37.75407052	35.5543142	36.31919011	36.2172118	35.81166506	35.77968768	46.86458726	42.17969595	45.53865618	48.84171684	53.23420608
ENSG00000066629	46.96293139	42.01788999	46.70215057	44.67865263	47.44597306	49.40312198	67.74502667	34.10293859	33.88128203	42.30848509	42.0832548	101.1410184	98.54983677	51.67044805	52.35750255	71.74987603	41.93694748	38.68936395	39.88772075	42.16153246	40.77352227	41.93029717	55.97903529	55.89398816	58.51857391	59.65242965	58.24932048
ENSG00000066651	24.54413057	25.35742987	25.82090055	23.98538194	24.15327044	22.1426255	22.58167556	20.99462157	22.49494954	21.96546718	20.74630632	20.06390088	22.98490487	22.25223675	21.22601455	18.59371787	16.29879644	18.27591502	20.04950766	21.30847206	21.75306964	20.38755328	18.09285952	20.02946456	19.98347045	19.09290569	22.19804732
ENSG00000066654	129.5765552	137.8417314	144.3163811	148.6153077	138.321936	132.4379676	124.0930321	134.7066074	129.2611024	138.0329926	134.8140759	162.786169	159.3034934	123.1587587	127.4548129	123.8122861	126.6762653	124.7607298	129.2653269	129.4567577	140.4780878	144.4612695	121.0725186	117.2077138	124.2274619	124.6715139	128.296492
ENSG00000066697	32.90833149	30.38700274	32.05159612	31.58256174	35.51276581	38.85404096	27.32453531	38.29475812	37.24472442	41.68446613	38.24408068	22.65482981	25.12431129	35.82987274	33.82998908	24.60933248	22.21251905	23.54849869	25.73098407	26.48578361	37.1060626	38.27739711	32.71678734	30.06776091	30.90901271	30.80666134	32.55713608
ENSG00000066735	53.61315672	44.2707195	59.10740931	48.73048186	50.71613081	56.4010272	54.71985958	59.53804695	68.47228126	52.41759214	49.39245169	58.07472411	60.0405212	51.05328278	48.96792193	58.18739946	64.65429651	55.54025635	53.17580194	52.03677486	61.55579376	66.78250606	53.83645982	54.24450284	57.46025927	60.68447861	58.20821298
ENSG00000066739	48.4026709	51.29116496	49.14390964	52.45671767	68.32908575	66.32343014	50.68488934	70.72807367	68.00942221	77.50315409	71.39387262	65.49994727	61.54907701	62.0593968	61.86807341	49.76553901	47.52613653	42.00254153	44.65358732	48.56126479	85.39428165	73.33899333	68.05227802	78.42124476	63.90352778	64.39985485	62.81225243
ENSG00000066777	293.6979459	286.1617396	224.4734376	226.947658	295.6911066	280.1251018	218.3131267	259.6366839	254.849264	329.8114898	289.0115513	250.2000036	240.847792	250.0205091	254.7779917	234.1714704	242.1020339	219.1684779	245.8165896	249.446226	283.101999	258.7626976	259.1496045	267.1694931	258.6022936	244.3633915	252.6055571
ENSG00000066813	0	0	0	0	0	0	0	0	0	0	0	0	0	0	0	0	0	0	0	0	0.035955487	0	0	0	0	0	0
ENSG00000066827	12.13494724	11.36893033	12.88238408	12.36459101	11.1873818	11.90688352	9.981242174	10.26640547	11.69490518	11.07883251	10.48389857	10.5216992	8.914193417	10.97182706	10.9914556	10.9374811	6.634908286	5.774191629	8.00571676	8.077564775	8.773138831	9.201561564	6.699799485	5.557822954	5.322700074	5.528686257	4.932899405
ENSG00000066855	46.89437237	50.66246836	36.20539317	32.34227972	45.09375432	46.06083888	34.82816418	41.06562188	38.72587336	42.30848509	37.65565342	32.73417529	34.31278759	43.20259765	44.16327368	29.53119898	35.66263204	37.65622256	40.54508165	38.44633204	37.82517234	37.49717513	39.21253201	34.40355089	42.39515045	40.50792152	42.2996124
ENSG00000066923	10.08434683	11.80115925	5.873974214	5.600206824	6.173139905	7.222464873	6.904754338	5.761975666	6.861113897	5.990581959	6.098380433	5.20713522	5.758843231	8.095836891	8.714842128	6.999987905	9.084054867	9.970883225	10.3665815	8.436860609	5.379659967	6.537442236	8.600229918	10.04819327	9.72933545	8.974697721	9.552559699
ENSG00000066926	33.93671685	29.8630889	31.23767643	26.95189977	39.35663545	36.97400672	27.32453531	40.85247852	43.26189199	35.3194728	34.40490656	29.19534553	27.89456832	32.19545502	31.4605735	27.23432794	15.2530772	11.75643656	17.30267816	18.00074524	33.22287	31.84579532	12.37932494	11.02798755	12.07723759	12.56519604	12.90775344
ENSG00000066933	59.02931961	62.28340125	50.79981522	51.07728688	68.67331288	66.32343014	42.68573781	51.64215095	50.01963403	77.3783503	62.01742813	59.7809456	52.52517044	51.41261012	64.53366593	44.29679846	65.77033135	52.22707878	56.20294891	59.99305631	64.9654526	50.7659443	62.79378565	78.42124476	56.21518323	56.53048156	57.83824553
ENSG00000067048	266.9002802	275.6310714	200.7294356	216.302562	0	0	0	0	0	0	0	0	0	0	0	0	0	0	0	0	0	0	0	0	0	0	0
ENSG00000067057	98.17652227	94.04253433	73.72989756	69.74934598	82.38502698	93.47948027	80.98256062	81.38524198	85.19692139	77.12874272	73.97793213	90.42973907	81.05058938	87.70604255	84.87114964	81.48423421	80.1597887	74.49270086	80.03369042	77.13235444	65.36707539	61.72464445	75.56829673	83.60534147	77.31922212	85.06663519	82.33831258
ENSG00000067064	80.94901074	79.21786831	148.2439646	146.0409491	84.60414456	76.22807719	96.80601496	97.36175823	91.15083156	87.47372894	91.29925215	120.9619407	125.1942237	55.64602101	55.39792346	100.5854512	69.55403204	76.54544593	69.69152518	77.77736117	102.5615885	108.1586239	115.0671857	91.51014639	108.3197479	110.0076463	111.595339
ENSG00000067066	0.137118048	0	0.112264785	0.10853114	0.286855944	0	0.212366855	0.248667261	0.154286348	0.124803791	0.295321086	0.410757026	0.246854587	0.102860879	0.065817099	0.218749622	0.468770694	0.320630088	0.352157629	0.479380699	0.071910974	0.093664104	0.408109613	0	0.124507604	0.180608567	0.41107495
ENSG00000067082	26.53234226	24.83351603	45.35497315	43.30392486	34.30797084	32.48281382	34.54500837	29.34273674	29.00583343	32.94820077	31.30403515	30.96476041	28.1688512	34.01266388	32.21747014	39.59368159	55.60341618	49.69766364	55.47656511	51.58136319	32.3958938	30.37839102	36.55981953	30.9631958	35.79593617	34.08341677	33.79036093
ENSG00000067113	33.33819657	31.17392133	30.90481134	33.82770926	48.16311292	51.1149976	39.07974861	15.72998042	15.8874824	33.8280675	35.2325439	54.07805825	53.07593046	38.56357202	43.28955168	34.01994122	36.54644509	37.42358762	39.52382453	36.59160812	33.53640185	33.42809424	36.58192546	29.12378403	37.49826638	36.23085264	35.34792391
ENSG00000067141	112.9852714	109.550384	120.0391214	113.161802	112.3901587	110.7131275	89.76039061	114.1382726	110.7775979	143.1499481	123.3703838	96.81227132	96.57500007	120.2100802	114.2913931	93.51546342	84.63113993	72.07051867	81.98229597	89.40450033	122.7520327	111.0544058	111.8900523	112.5420267	103.3101845	107.978122	106.5917347
ENSG00000067167	166.5298691	164.0898148	169.9688845	160.1557856	170.3350593	151.9694344	157.7177841	154.3157971	153.7309172	170.2323707	175.4945556	191.3179839	196.2768249	153.7427267	146.4759547	152.4684866	158.1560203	160.8494275	165.8192888	166.8484522	164.5682641	161.2271441	176.2693438	158.9632564	178.7929194	171.7845487	180.7907632
ENSG00000067177	21.96768245	20.0742827	12.87031562	11.6689064	26.16699917	22.39329673	17.23710971	15.68948318	16.98229833	21.18045134	17.19433195	26.57882327	26.46445742	14.16531447	15.37355807	18.33668707	21.9781337	17.58442279	22.17489634	20.11097908	13.53831952	11.26623063	21.68830522	22.81803731	22.02134866	22.25355561	24.77713156
ENSG00000067182	15.22010331	13.51697708	39.96626347	38.63708584	30.4641012	28.61829899	27.96163588	29.37826064	31.1658423	25.8343847	28.94146646	40.57015547	35.3824908	27.90958508	27.80772448	28.65620049	25.9626846	24.26100999	24.74494271	25.33526993	30.09474263	28.84854399	22.24197393	21.53756542	24.15447519	23.22110151	22.44469229
ENSG00000067191	6.238871178	4.29609349	11.73167003	12.87902861	4.87655104	6.580119841	6.22942774	8.774401907	8.485749142	5.116955423	5.980251999	5.019766822	5.375944338	5.897357044	6.417167189	4.593742063	10.45719241	10.83017186	10.09518536	9.156171347	5.824788896	6.525265903	6.019616797	6.456556811	6.256507104	6.011685168	5.960586782
ENSG00000067208	25.84675202	30.28221997	16.30646002	17.61822173	29.89038931	32.16947478	20.10406225	25.64825173	24.90181657	25.70958091	26.43123723	20.15869096	20.0775064	25.44092399	23.59543013	19.46871636	22.57311189	21.09033468	20.98859467	21.59610048	31.53296211	28.50510894	29.55393783	32.04714329	28.04533781	28.30394262	25.28110945
ENSG00000067221	1.028385359	1.257393217	0.982316869	0.940603213	1.434279718	1.357802507	1.486567983	1.420955774	1.419434402	0.998430326	1.40277516	1.263867772	1.151988072	1.817208857	2.10614718	1.421872543	2.307794187	1.781278267	1.596447917	2.013398935	0.826976201	1.342518822	1.190319706	1.366716405	2.241136873	1.470669762	1.644299802
ENSG00000067225	1096.121675	1062.392485	861.3796293	794.6288301	1029.583352	1081.019688	874.1019742	901.5253911	928.8346724	785.2654518	780.3121404	918.2947263	923.6475795	1028.437352	1000.288276	933.7327617	1381.322998	1218.536837	1148.080824	1081.003476	745.1774683	755.4322191	1060.914949	1032.342167	1106.46795	1124.004518	1111.957741
ENSG00000067248	100.370411	91.00383406	91.88872654	90.1532003	97.41627842	98.59735126	104.4137036	113.676462	108.8644472	115.3187027	104.8389857	101.2358085	110.1245741	83.79732916	87.40510797	110.2498095	86.32592629	81.9031747	84.91694287	93.35939109	107.7585946	106.1214297	118.895934	108.3004931	117.9398279	117.3181651	116.087566
ENSG00000067334	150.8984117	137.2654262	173.0280999	164.7502705	134.5928087	122.7244573	171.2384739	156.9445653	149.9663303	136.7849547	145.5194653	187.6843641	188.9260439	131.5247769	124.8879461	166.0309631	154.4779734	153.0118031	154.3859044	160.1131534	142.707328	140.0278353	148.8239723	144.0236322	154.700698	152.691643	149.8368194
ENSG00000067365	14.6030721	16.55567735	14.42602487	14.1090482	12.50691914	15.24916661	12.31727758	14.06746217	13.57719863	11.85636013	14.0277516	14.53447938	12.34272935	13.88621862	15.17084141	13.23435213	16.76756714	15.1052397	15.56536719	15.05255394	13.73499604	14.20572242	13.2295533	14.56259894	11.01892296	11.94596667	12.08560354
ENSG00000067369	137.5150046	124.2482629	186.9191831	192.4937241	133.2577811	136.6074657	219.9887012	135.3197498	128.9031581	143.8288807	131.9546295	191.8984152	185.1905854	116.5372611	125.584291	221.7475856	145.038374	144.529356	131.1754299	143.1052056	200.5525155	187.5152237	164.0199338	184.1061254	159.9695486	158.5771602	168.0753928
ENSG00000067445	45.72886896	45.52811272	51.7259997	48.22400321	66.60795009	68.83014246	37.16419958	49.37821316	50.14306311	44.18054195	47.39903436	33.99804306	33.70936526	43.235856	44.06454803	36.31243726	36.96076627	36.90808569	42.23543827	36.26514987	51.34443545	54.13785204	38.63437673	40.34169803	39.68679879	38.77923952	39.62762522
ENSG00000067533	68.69614198	67.48010263	80.24125509	78.17859785	73.26300798	65.17452033	93.582994	81.74048093	81.40147722	82.74491331	83.20671608	82.4989688	85.82311139	77.6599634	74.63659069	96.03108408	61.84167234	60.67033776	67.12124404	68.35968765	75.97394406	78.05341989	75.05815972	70.40945894	70.84482671	76.99085211	75.14450094
ENSG00000067560	406.829248	404.9330072	398.3154572	397.6219199	432.6935052	440.4502439	408.3106728	425.8604456	421.3251592	419.0911295	411.308443	419.6672936	426.7841525	422.7239244	410.2708889	402.6086794	471.294844	453.0503143	457.1945108	449.4673432	409.8565965	421.9880093	449.3967025	411.0517409	456.1024806	457.5331034	456.7864849
ENSG00000067596	77.26601997	74.71011363	87.39813514	82.4836664	84.67987453	80.63257963	72.84183118	87.5663996	85.50549408	95.1004886	81.73011065	92.13596056	92.26875894	72.17404987	73.22152305	77.98424026	81.42186364	71.71426302	72.8496748	76.12565497	82.19424331	73.24532923	79.98948421	76.58324684	78.65767886	81.22225283	70.37603152
ENSG00000067601	0.548472191	0.52391384	0.533257729	0.180885233	0.975310208	1.044463467	0.637100564	0.607103355	0.80228901	0.624018954	0.221490815	0.828781291	0.630850611	0.748141458	1.546701835	1.017185742	1.262074946	0.890639133	1.267767463	0.934792363	0.873718334	0.686870095	1.258337974	0.942563038	1.276202942	1.05785018	0.863257396
ENSG00000067606	38.34711886	31.09638208	31.18940257	27.73187689	31.37228712	33.67454663	19.38130705	26.579333	25.28876673	25.88805033	30.25343039	21.13629268	21.68041552	33.77436951	32.39254363	20.73746417	40.6568429	34.06908438	32.71403508	32.75608315	33.19770116	32.23044257	33.70781351	32.77762965	36.56165793	37.78898855	37.04525239
ENSG00000067646	23.31006814	22.89503482	30.19922717	30.31636511	0	0	0	0	0	0	0	0	0	0	0	0	0	0	0	0	0	0	0	0	0	0	0
ENSG00000067704	137.6665201	133.0217241	119.3655327	107.5905368	156.6807164	147.6871342	145.4005066	147.4952094	147.7446069	163.3681622	153.4931346	132.1057788	129.5163733	139.067908	139.1044395	147.7653697	106.6273033	95.69026848	110.389678	110.9526627	154.2490393	151.6421842	128.9286287	118.2445331	131.5422837	129.6769513	137.1346035
ENSG00000067715	86.93284235	85.24078182	51.64180111	52.78231109	104.7597906	86.3771287	39.07550128	106.1453964	106.3032938	107.2064563	96.49616496	16.20910417	17.66381711	63.39658822	66.14618487	46.59366949	77.05869026	73.63804354	83.46135801	78.88209399	67.20080523	61.56853761	95.02152164	86.95144026	88.40039888	90.61389833	93.14958377
ENSG00000067798	7.815728728	8.644578365	9.795102493	8.57396006	3.958612021	5.64010272	1.840512741	5.257536366	6.418312078	5.491366796	4.725137382	2.843702486	3.181681343	5.965930963	7.766417726	2.734370276	4.218936247	3.705058795	3.498099112	4.626023744	3.056216396	3.371907739	4.523214881	4.995584102	3.486212914	4.024990928	3.740782049
ENSG00000067829	19.88211694	20.22307424	16.44875564	15.48377597	23.98115688	28.72274534	33.62192045	17.29800512	17.80464456	14.56085827	17.52878308	29.38492569	28.8271301	18.61781904	18.79078187	33.02681794	37.04694796	35.44743751	32.95045023	29.86709537	15.62050178	16.20388997	33.86459562	30.56449163	33.18127648	33.41181091	33.1737485
ENSG00000067836	9.94105847	10.53800298	10.60902218	7.451024532	7.693476405	12.01132987	6.866528304	9.733547055	11.44804702	9.609891893	9.74559585	6.204326892	6.774786997	12.00043584	11.84707789	6.562488661	6.771933566	6.446802303	7.442264554	7.310555657	10.85855708	10.45915827	7.592199173	6.974966481	9.773846919	7.637162274	8.221499009
ENSG00000067840	115.7276324	109.8647323	67.77986395	53.97615363	88.06477466	98.9106903	219.6581168	92.22002976	100.4095553	51.79357319	50.64756631	158.9945657	159.9892006	65.55666667	66.24491052	231.6558497	190.9699689	185.4666931	154.7850164	149.8783755	55.83887133	62.56762139	180.4864765	187.8999416	191.3059336	213.066507	203.440993
ENSG00000067842	0.411354144	0.314348304	0.870052084	0.75971798	0.860567831	0.835570773	0.566311613	0.071047789	0.308572696	0.124803791	0.221490815	1.232271077	1.563412384	0.617165272	0.329085497	0.874998488	1.081778525	0.712511307	0.633883732	0.790978153	0.395510357	0.093664104	0.986264899	0.801178582	0.840426327	0.645030597	0.822149901
ENSG00000067900	171.7588659	162.4730167	144.5717835	152.235183	179.0113041	172.9547944	141.7789438	180.4038347	163.9165933	201.9936874	189.9069629	154.9403938	155.22381	151.7492828	159.2095889	143.6320956	137.6624474	122.9659138	137.3341973	139.5450848	191.7186119	173.7259944	164.0502019	170.9658541	161.437182	158.5714839	159.5057134
ENSG00000067955	36.61051878	33.7924427	65.50650206	60.41566794	38.38132524	31.12501131	54.08275901	32.25569608	29.93155152	43.18211162	41.93559426	58.80144808	52.38802901	45.25878661	38.63463733	50.20303826	39.34067902	39.29499856	37.82172933	39.26127923	40.05441253	35.87335178	31.52646763	31.19883656	31.71831213	32.12252375	29.062999
ENSG00000067992	128.7538469	127.0491063	93.15170537	101.2957307	263.3337562	265.0848279	209.8892415	260.5677651	244.7907198	341.3383679	284.3203759	220.3237493	195.1248368	259.2094142	275.0825668	202.015276	258.9417196	207.5545436	224.2774552	243.0939524	297.9631209	245.1501812	251.1234487	298.7924831	250.6960608	238.2743027	226.5022977
ENSG00000068001	27.56072762	28.8676526	40.38725641	33.35523703	26.73497394	28.72274534	34.33264152	23.51681807	26.53725186	23.71272025	23.10887501	34.40880009	34.12078957	27.18955893	24.94468066	32.7030685	27.04446312	23.65537538	24.83885141	23.53759231	23.62275497	25.00831573	20.13340759	21.25479651	21.5398155	21.44081706	21.33478993
ENSG00000068024	26.25193585	25.35061899	26.85570121	26.28660388	25.87440611	29.34942342	25.76151526	29.26991276	30.97205865	23.0887013	27.01449637	29.53564192	25.22881307	23.0737523	25.40474219	26.35276697	30.39617359	23.9026168	26.4986877	24.46759087	27.7518831	24.19094032	21.62198741	23.6239287	21.06917676	22.18492436	20.38931754
ENSG00000068028	4.319218508	4.400876258	4.350260419	4.485953787	4.130725587	5.01342464	6.937317255	6.358777091	6.418312078	2.620879607	4.65130711	5.044096277	6.134062203	6.496007358	6.384258639	6.562488661	6.202196876	5.664464888	5.517136183	6.08477921	4.602302338	4.617015893	6.223671603	4.759943342	5.470241584	6.549382674	6.988274158
ENSG00000068078	38.46161243	37.66940512	62.72794863	57.81092058	87.72054753	88.15271659	39.78339079	11.9715524	13.20691139	36.56751071	42.0832548	71.25054563	72.60267685	62.43655335	61.50607936	31.7186952	93.8262574	115.3912061	102.8535048	98.00938387	39.73081315	46.92571604	55.23083434	50.00296917	54.37869607	56.94330114	58.20821298
ENSG00000068079	0.34279512	0.733479376	0.785853495	0.32559342	0.45896951	0.62667808	0.778678467	0.56838231	0.648002662	0.124803791	0.295321086	0.600337192	0.438852599	0.308582636	0.526536795	0.437499244	0.901482104	0.463132349	0.469543505	0.19175228	0.323599383	0.15610684	0.476127882	0.706922279	0.217888307	0.490223254	0.369967455
ENSG00000068097	38.53017145	43.22289182	40.55565359	39.32444973	37.40601504	38.43625558	35.39447579	39.14733159	40.26873684	47.30063672	46.14391974	43.7298249	43.39155073	48.17317818	45.44670712	40.57805489	33.17454143	32.56176671	33.97147258	36.40896407	35.41615471	34.24984065	33.80507964	35.72313914	32.90113437	33.79960331	33.00931852
ENSG00000068120	54.23018793	47.51898531	37.88936494	33.60847635	53.87154619	54.72988566	38.57997861	50.72812115	54.9259399	53.54082626	60.31933189	37.28409927	43.06241128	54.41340482	51.69933156	41.01555413	50.23058284	47.80950868	46.64914722	46.2362684	46.2387563	49.17365453	47.85085216	47.55230527	50.61234105	49.82216335	51.83655125
ENSG00000068137	7.335815561	9.692406045	5.529040662	4.920078347	7.286140965	10.23574197	4.813648708	4.72467795	4.227445936	7.238619867	4.355986024	5.37143803	5.046804889	8.194583334	7.667692077	7.656236771	12.11591948	9.298272552	10.11866253	8.700759683	6.220299253	7.056029158	6.495744679	7.069222785	8.622151581	8.54020511	6.577199207
ENSG00000068305	30.37713232	27.21837183	42.02435764	39.57660374	31.9890274	32.7804859	28.62351257	34.4897938	33.2283422	35.99715738	34.60277169	32.1338381	33.84376387	32.27877234	35.29771039	30.60744712	37.155847	35.21302129	33.279835	33.04730692	34.96635156	33.85894912	33.24290865	33.8856125	32.41057441	31.56160515	31.3111679
ENSG00000068308	33.7995988	34.26396516	42.43608874	41.20565615	51.00298676	54.93877835	53.3748695	35.87913331	38.23215704	35.81868796	36.54598444	44.01419515	42.51384553	32.84690726	34.58688572	50.85928712	94.90803592	92.44834204	85.0812831	83.84368422	38.61619305	37.93396207	73.18765732	71.06925307	76.5410496	73.24967465	78.26867057
ENSG00000068323	56.08128158	52.75812372	92.73071243	87.54845294	108.6036602	112.9065008	150.7096779	82.45095881	85.87578132	70.38933802	72.42749643	80.53997375	81.16030253	64.28804917	64.20458044	151.5934881	210.9468124	192.6986829	176.2666318	161.7430478	82.87739756	82.17464046	137.5669488	142.7511721	147.7282722	149.0536705	147.7403372
ENSG00000068354	6.513107274	6.49653162	6.442034026	6.685879995	13.59697172	13.16023968	3.822603386	5.079916894	5.583931508	4.867347842	6.127912542	5.716157965	5.731414943	6.132908456	7.568966428	6.999987905	14.02057087	13.84587597	14.31262512	12.47780021	6.364121201	5.867743894	13.04998507	14.51971232	13.19282573	13.28143801	13.48325837
ENSG00000068366	95.43416131	104.1540715	76.39618621	68.33844116	182.8993496	180.4832871	148.7983762	215.0261326	201.3745415	221.4019249	222.6720991	114.8539838	117.941636	175.0692155	172.5066175	140.656007	102.1198928	102.6016282	113.4182336	127.2516065	197.7192231	193.5100386	151.8507853	134.4094892	145.2069932	136.6948842	153.8242465
ENSG00000068383	34.72857357	25.44230391	30.21606689	27.92868003	34.11864592	35.72065056	25.67019751	29.15730201	30.57585131	28.20565672	31.58606679	31.57584048	34.66194968	27.73197863	29.50580565	24.27245806	32.17533867	27.35045902	27.51219736	29.52889229	32.50915358	29.65093315	34.10674066	27.8418983	33.78140313	33.75187104	33.32872376
ENSG00000068394	17.7567872	14.72197891	14.67862064	12.66196633	24.78435352	24.96267686	15.00725774	14.31612943	16.81721194	16.09968901	12.25582508	12.54388763	13.27529112	12.68617504	13.39377972	14.32810024	30.75856939	25.82853487	28.14913312	24.04094205	14.6698387	13.05053181	27.6494263	28.13550669	30.7222513	29.33599157	27.82977415
ENSG00000068400	34.96510221	38.50766726	41.45377187	41.38654139	50.02767655	52.53651238	55.21538224	40.10647673	41.74988578	34.44584626	40.75430992	29.85887611	33.07851465	40.11574268	41.7938581	52.17178486	71.64979764	79.58751295	73.48355853	68.5274709	40.62970032	43.05426641	68.18831456	72.57735393	70.22228869	69.04407515	70.82821396
ENSG00000068438	30.6458837	29.23439229	27.47680613	21.27210344	35.79962175	39.48071904	24.98849991	25.47063226	27.89497172	23.46311267	22.0752512	23.31836039	23.67061206	23.79514993	23.23343608	25.37495616	52.46625846	47.77388311	45.40485693	40.05225739	24.70141958	25.32052941	50.57158292	49.53168765	51.45276738	54.00196162	53.15199109
ENSG00000068489	98.10522089	104.8351594	95.3273969	99.3783472	147.2316816	150.4027392	98.77748726	128.9044898	124.363128	125.5526136	124.8277934	114.4647125	109.8777195	103.3066091	113.779336	97.99983067	109.8726388	105.9251371	121.463392	116.706909	140.1904439	128.2920353	121.4666845	127.8431238	119.1796124	120.6390406	114.1049515
ENSG00000068615	3.222274125	3.038700274	2.076898523	2.677101453	1.434279718	2.611158667	2.477613306	1.314384091	1.357719863	2.246468235	3.027041135	3.791603315	3.455964217	3.531556834	3.817391764	1.749996976	2.668387028	2.101908355	1.854696845	1.821646655	1.68990789	1.342518822	2.176584604	2.026510532	1.711979556	2.554321166	2.425342208
ENSG00000068650	87.89266868	80.31599172	92.98330819	93.22824926	104.3008211	110.0864494	86.29173198	113.996177	118.5536298	127.2998666	105.9464397	69.95508117	59.3822423	84.99737274	90.46560309	91.10921758	71.39738265	67.04731396	69.65677896	75.45452199	130.9498837	109.9928793	82.60818756	104.3417283	77.53711043	85.78906946	82.42052757
ENSG00000068654	141.6429434	132.0786791	152.6801076	140.330764	150.9435975	153.0138979	154.8154371	169.164785	175.4235777	182.0887308	160.8761618	186.5468831	165.173147	136.1878034	139.9929704	167.7809601	135.6189677	113.3605489	115.3903163	126.8681019	192.0742116	155.5136338	159.5368497	182.7629731	150.8409623	165.4116464	154.5641814
ENSG00000068697	160.9765882	164.0898148	150.3225471	142.1396164	192.136111	179.5432699	156.7975278	184.8308224	189.4327781	180.2166739	180.6626746	168.157607	170.329665	171.6748065	168.7879513	163.4059677	144.3453145	157.607501	165.7019029	158.8427946	169.8896761	174.621111	171.2700011	138.4153821	178.606158	169.3334324	175.7345413
ENSG00000068724	14.53725543	12.36436663	13.4998404	9.98486488	15.54759214	15.56250565	9.556508464	14.60032058	15.34717161	11.60675255	14.91371486	13.17582152	11.7941636	14.77767957	14.38103621	12.68747808	12.29837946	10.36703951	10.75254626	11.37138956	12.36868753	12.89442497	13.16153503	14.04418927	11.90292695	12.4103887	11.92117356
ENSG00000068745	60.26338204	57.4209569	74.03862572	71.52202126	57.8875294	59.42997126	52.31303522	57.72632834	59.83224577	49.79671253	57.07079994	57.91674064	59.76623833	61.20222281	60.68336562	57.09365135	72.51522046	67.26106735	62.82492097	61.64835787	52.81861042	55.76136317	54.07452377	54.85716881	56.15292943	56.50468034	60.05805026
ENSG00000068781	1.549433941	2.217203372	0.96098656	1.580936939	0.057371189	0.785436527	1.210491072	0.737831286	1.292611024	0.651475788	1.515735476	0.807295539	0.955327251	3.939914523	3.901637651	0	0	0.610265934	0.349809911	0.643328898	0.278295469	0.292232004	0.034009134	0	0.088711668	0	0
ENSG00000068784	46.07166408	48.67159576	47.37573928	47.89840979	53.98628857	52.32761968	35.6776316	61.81157619	56.56137519	52.29278835	51.4596993	33.74526951	30.30825762	49.78466528	47.58576285	37.7343098	37.7901298	33.70178481	39.69990335	41.80199694	57.34900178	54.57495119	36.49180126	36.99559924	38.19270754	34.34142901	36.09238065
ENSG00000068796	206.9659814	211.1163211	169.8136785	182.3149502	200.7291676	183.7952807	177.6845158	221.5554244	209.7797531	215.4437919	211.960065	163.9599862	170.352979	201.7454986	209.0258932	179.1504717	152.5383445	153.4318285	167.7749375	168.2098934	204.238672	192.3283098	193.2443231	181.868952	189.9027329	181.9757741	178.6593396
ENSG00000068831	6.44454825	6.706097156	9.7389701	8.35689778	5.679747682	8.251261387	19.75011749	6.181157619	7.560031054	1.996860653	3.322362221	12.196324	7.92677507	7.200261507	9.773839257	14.98434911	16.22667787	19.13092858	15.82361612	14.57317324	5.069723669	4.745647929	7.822100922	7.210607241	7.626090749	7.121137796	7.892639049
ENSG00000068878	282.872476	279.3440488	229.2368325	241.909761	252.9903045	256.4962048	256.0351432	251.7432745	253.7766653	316.1205139	282.8393406	320.7633211	314.1896612	232.0716286	246.3435304	260.0801756	262.8357617	236.060696	243.462768	264.1507496	254.9502909	233.9894788	293.9283656	310.9897201	281.3728668	287.5453519	279.2428028
ENSG00000068885	35.60750026	40.91819484	38.39988905	37.38355117	40.54077679	36.48833121	29.76746203	37.92815153	38.43396359	41.2751097	45.26976933	26.76619167	25.10401436	49.21755897	53.23319906	29.30479312	35.07738986	36.18773675	39.49494761	40.146216	34.81102386	38.11254829	41.51597069	37.16667443	42.66035165	42.06373532	41.6908104
ENSG00000068903	3.222274125	4.086527954	4.125730849	2.640924407	6.827171456	7.624583307	3.893392337	5.186488577	5.338307642	3.868917515	3.913004394	3.570426455	2.989683331	4.834461297	3.981934512	4.26561763	4.831944078	4.27506784	5.399750307	5.057466372	3.991059058	3.933892363	3.97906873	3.911636608	4.29551234	5.315052123	3.165277119
ENSG00000068912	34.48518904	35.88809806	32.80938342	33.49994521	42.56942202	38.01847019	33.3415962	36.37646783	34.46757015	34.82025764	34.47873683	36.39939183	38.28988926	30.6868288	29.58478617	30.29682265	30.54221369	30.85173958	31.48289201	31.99866165	32.82735964	29.72274229	35.67558203	28.22976299	33.95944901	32.22572865	34.8591558
ENSG00000068971	4.044982412	3.981745186	1.627839383	1.84502938	3.384900134	3.76006848	1.698934838	3.126102704	3.1474415	3.369702352	2.953210863	1.200674383	1.316557797	4.285869945	3.488306267	1.968746598	2.307794187	2.101908355	2.277285999	2.061337005	3.307904805	3.902670995	2.788749024	3.487483241	2.645786586	2.863935853	2.918632148
ENSG00000068976	3.565069244	3.143483042	5.557106858	6.258629074	5.392891738	4.804531947	6.937317255	5.186488577	6.418312078	2.371272025	3.027041135	5.023874393	5.129089751	6.583096235	6.910795434	7.765611582	6.815204707	6.804482979	5.869293812	5.105404442	4.710168799	5.182747081	4.013077864	4.618558886	5.011431063	4.463611734	3.699674554
ENSG00000068985	0	0	0	0	0	0	0	0	0	0	0	0	0	0	0	0	0	0	0	0	0	0	0	0	0	0	0
ENSG00000069011	0.137118048	0.157174152	0	0.036177047	0	0	0	0	0	0.124803791	0	0.189580166	0.191998012	0	0	0	0.072118568	0	0	0.19175228	0	0	0.034009134	0.047128152	0.031126901	0	0
ENSG00000069018	0	0.052391384	0	0	0.172113566	0	0.070788952	0	0	0	0	0.031596694	0.027428287	0	0.03290855	0	0	0	0.023477175	0.023969035	0	0.031221368	0	0.141384456	0	0	0
ENSG00000069020	11.99782919	11.57849587	6.792019494	6.982170007	12.50691914	12.84690064	9.273352658	9.4493559	9.812611735	9.984303265	11.14837101	14.50288268	11.7941636	11.89757497	13.75577377	11.04685591	11.03414095	9.975158293	11.59772457	10.95384897	10.60686867	9.179082179	11.83517879	13.05449808	10.92554226	11.81696055	12.53778599
ENSG00000069122	0	0	0.028066196	0	0	0.104446347	0.070788952	0	0	0	0.073830272	0.063193389	0.054856575	0.068573919	0.065817099	0	0.036059284	0.035625565	0	0.023969035	0	0	0.034009134	0	0	0	0
ENSG00000069188	23.65286326	28.92004398	57.87249668	49.45402279	23.52218737	24.54489147	16.06909201	8.277067386	6.819456583	37.31633345	25.76676478	39.43267448	33.13337123	35.41842922	35.47541656	16.29684684	30.57827297	26.18479052	24.65103401	28.2594922	15.20917101	13.26908138	13.63766291	17.81444142	15.81246572	14.06166702	16.23746054
ENSG00000069206	0	0	0.028066196	0	0	0	0	0.071047789	0	0	0.073830272	0	0	0	0	0	0	0	0.04695435	0	0	0.124885472	0.034009134	0.047128152	0	0	0
ENSG00000069248	127.0398713	126.1060614	131.0410703	125.8599454	132.6995595	132.1246285	150.5681	143.3389138	140.2462904	130.4199614	139.9821949	125.6284565	128.2546721	122.4730195	120.6427431	153.9997339	111.8198402	106.9835727	111.4226737	107.3093694	131.9206818	124.6357009	132.9417065	129.1782644	131.7290451	130.8122052	128.543137
ENSG00000069275	1261.417481	1293.281315	1565.672758	1559.954252	1576.158667	1457.862107	1561.533483	1480.84906	1413.448092	1630.811135	1531.535154	1415.879468	1423.144122	1609.395595	1579.347117	1548.20045	1249.057544	1211.981733	1330.404567	1340.94766	1691.561842	1649.89319	1255.923326	1096.719223	1267.58079	1221.66215	1239.719836
ENSG00000069329	102.0843866	95.4571017	96.80031088	95.14563274	111.586962	107.6841834	92.87510448	116.3762779	114.4187557	127.050259	119.9741913	104.5218647	103.8434962	104.7466614	103.0695776	101.3904498	78.82559518	79.48063626	87.00641147	86.55218517	115.021603	111.3666195	109.1693216	102.9750119	111.4031787	111.8483056	110.6613767
ENSG00000069345	189.9084963	195.2102969	185.3210939	163.7734903	187.8332718	177.8721284	158.8504074	223.4452955	215.8774582	183.8359839	191.7372153	171.1276963	172.3867865	144.7938302	145.0279785	163.7340921	156.3169969	150.9455203	157.2501198	157.093055	182.8696069	179.3043162	190.2811072	167.8233489	188.3800049	182.8016713	185.5181251
ENSG00000069399	1.234062431	1.152610449	0.729721103	0.65118684	0.917939019	0.62667808	0.42473371	0.284191155	0.709717201	1.123234117	0.738302716	1.042690912	0.740563761	1.302904463	1.118890689	0.546874055	1.947201345	1.531899309	0.915609835	1.653863411	0.539332305	0.561984623	1.054283168	0.471281519	1.120568437	1.083651404	0.904364891
ENSG00000069424	3.83930534	4.820007331	6.735887101	7.307763427	8.892534249	10.75797371	7.57441782	5.29306026	6.480026618	4.118525097	4.503646567	5.308244641	5.622798925	8.126009415	8.687857117	6.343739039	7.896983232	6.768857413	6.667517771	6.471639434	5.141634643	4.620762458	4.557224016	3.864508456	4.886923459	4.308804391	4.80957692
ENSG00000069431	0	0.052391384	0.112264785	0.036177047	0.114742377	0	0.070788952	0.071047789	0.03085727	0.124803791	0.147660543	0.063193389	0.054856575	0.03428696	0.098725649	0	0.288474273	0.142502261	0.04695435	0.04793807	0.035955487	0	0.136036538	0.188512608	0.124507604	0.077403672	0
ENSG00000069482	54.36730598	54.17269109	10.94581654	9.695448507	44.23318649	42.3007704	39.07550128	34.13846248	32.02984585	34.32104247	33.37128276	35.64107116	33.59965211	37.20135112	37.28538679	39.26555716	16.73150785	16.31650892	19.72082721	19.75048479	14.34623932	13.98717284	32.51273253	27.94699408	26.95589628	30.3422393	26.34990432
ENSG00000069493	3.768003955	4.520328614	1.902888106	2.727387548	3.360230522	2.879585778	1.517715122	4.078143073	3.635912078	3.53194728	3.931461962	2.183647543	2.050264486	3.113255928	4.956356668	1.674528357	1.853447206	1.773084387	2.833225509	2.834098691	2.950147709	2.770896406	3.846433106	5.823154449	2.509762029	3.184129041	3.601427641
ENSG00000069509	15.90569355	16.24132905	16.64325438	14.94112027	31.84100973	29.7672088	26.7582237	35.02655984	29.12926251	17.34772692	16.61181111	22.93920006	25.61802047	14.57195781	13.45959682	28.10932643	28.2344195	30.56673506	30.7316224	27.25279273	15.35299295	15.36091303	34.51927146	32.00001514	33.7415607	34.23822411	35.51687572
ENSG00000069535	2.879479005	3.876962418	2.834685822	3.36446534	4.819179851	3.1333904	3.822603386	3.694485014	3.548586005	2.246468235	2.067247604	4.581520673	3.977101679	3.428695956	2.435232677	3.17186952	5.985841171	3.847561056	4.531094823	4.506178569	2.516884091	3.434350475	4.081096133	3.864508456	3.890862627	3.741177465	3.946319524
ENSG00000069667	28.79479005	30.63429007	34.5368578	36.17957906	32.35735043	26.94715744	17.27250419	31.36759872	29.43783521	37.69074483	35.21703955	9.384218205	10.88903011	32.84004986	35.9305418	17.71871939	13.91888369	14.49960509	17.87739941	18.8089811	30.22813749	25.38297215	17.34465857	20.06104042	16.27936923	15.79034903	15.49752563
ENSG00000069696	1.028385359	0.890653529	1.291045028	0.832072073	0.172113566	0	0.42473371	0.106571683	0.092571809	0.624018954	0.738302716	1.011094217	1.014846635	0.582878312	0.723988093	0.437499244	0.757244967	0.641260176	0.49302068	0.383504559	0.287643896	0.187328208	0.442118748	0.424153367	0.435776614	0.567626926	0.493289941
ENSG00000069702	9.324027255	9.325666357	11.59133905	12.15548768	10.95789704	9.295724854	9.627297416	8.134971809	7.06631474	11.85636013	12.10816454	10.26892565	11.19074127	9.703209555	9.642205058	10.28123224	8.077279653	7.053861936	8.170056987	8.820604858	11.57766682	8.086334301	10.40679514	8.812964406	9.057928195	8.514403887	9.249186385
ENSG00000069764	0	0.26195692	0.043221942	0.10853114	0.631083076	0.208892693	0.214490523	0.035523894	0.216000887	0	0	0.126386777	0.082284862	0.240008717	0.197451298	0.109374811	0.036059284	0.213753392	0.164340227	0.14381421	0.052495011	0.177025156	0.159502841	0.094256304	0.124507604	0.103204896	0.123322485
ENSG00000069812	2.810919981	5.972617779	1.094581654	0.940603213	1.434279718	2.19337328	1.061834274	0.959145148	0.586288123	1.49764549	1.328944889	1.011094217	1.206844647	1.028608787	1.316341987	1.312497732	2.632327744	2.458164008	1.479062041	2.277058319	1.510130455	0.499541887	1.972529798	2.073638684	2.583532784	2.45111627	2.055374752
ENSG00000069849	205.6085128	195.5246452	222.0036124	215.9769686	206.421537	206.072642	218.3131267	163.8006769	162.2783809	198.063616	200.7445084	243.0733692	256.8384836	242.6145258	239.0806135	212.2965082	229.805818	213.4683875	216.224784	213.0128135	197.6473121	200.5972891	210.0744235	181.1606159	212.1609573	212.1634641	207.6339575
ENSG00000069869	15.22010331	14.87915306	10.13189685	8.320720734	20.71099912	20.57593029	8.848618948	19.14737906	16.87892648	14.9764549	14.98754513	12.22792069	9.737042041	18.4806712	17.54025698	9.406233748	12.76498659	10.65204403	14.74366606	13.15900018	12.69228692	12.76953949	17.20862203	17.3431599	18.61388681	17.64803715	19.69049013
ENSG00000069943	4.055266266	4.930029237	3.860785957	3.301517279	4.228256607	3.346460947	4.669239247	6.937106091	5.241724388	6.907889821	5.014552046	5.401770856	5.318344934	5.907300262	6.342135696	2.919213706	3.203146212	3.456392349	3.610554781	3.279683051	2.149419014	1.523290543	3.164209869	3.579854418	3.409640737	3.15290956	3.455496034
ENSG00000069956	315.097274	292.3963143	270.8668601	263.3327227	299.5923474	286.7052216	210.6679199	310.0170261	304.0675347	321.7441727	323.9672317	174.8245095	177.8450157	274.9471287	272.0220717	213.3902563	268.6777263	262.8810466	286.3041522	285.5191442	324.1387154	322.1108532	315.2646763	283.6172181	312.9498628	308.6858427	329.1888203
ENSG00000069966	28.57128763	28.91428093	26.15769491	23.53425417	29.14456386	30.70722592	19.8916954	29.30721285	28.25445892	31.94977045	27.09127986	21.01180171	21.11978133	28.1495938	31.93083668	20.87527643	25.16938035	23.15661747	24.33080534	22.07548118	23.14454699	23.4784687	26.73117967	23.13992258	24.93264771	25.51947453	25.32221695
ENSG00000069974	5.553280939	6.447283719	5.416775877	4.741363736	8.663049494	7.729029654	5.450749272	6.820942956	8.454891872	4.992151632	6.792384986	5.971775222	6.639016974	7.200604377	6.713344136	3.390619142	5.300714772	3.776309925	5.305841606	4.697930848	4.422524902	4.620762458	4.191285729	4.665687038	4.641643479	5.756253052	5.097329386
ENSG00000069998	43.05506703	41.59875892	36.7386509	33.75318454	33.16054707	38.95848731	40.13733555	29.52035621	36.72015083	32.07457424	33.07596167	36.58897199	33.10594294	41.86437762	39.68771092	39.37493197	36.13140273	32.24113663	29.93339844	31.01593121	30.02283166	30.53449786	31.39043109	28.98381342	31.09577411	32.07092131	32.31049111
ENSG00000070010	47.26939023	42.38462968	40.51187032	42.21282513	48.56987464	46.39820058	48.56405235	59.52454787	55.80259493	48.78704987	52.00235179	47.4222146	48.43753277	42.30770801	41.11725832	48.56241609	42.77316228	39.93020239	40.4009318	40.03356154	49.59484146	47.07932517	50.46955551	54.65687417	50.23881824	50.57194691	55.48771896
ENSG00000070018	242.5618267	248.6495086	200.9539652	219.377611	233.6728516	225.9174479	242.4521592	228.9514992	224.7952091	265.3328593	227.3234062	267.6240007	259.169888	224.3052894	243.8523532	243.2495797	198.3260629	179.7309771	183.0984898	195.9708297	265.9627374	231.2254511	241.5328728	274.4743567	241.824894	233.8880946	236.9436014
ENSG00000070019	1.851093646	1.205001833	1.543640794	1.591790053	4.408975852	3.1333904	1.203412177	2.699815972	2.89564618	5.990581959	3.174701678	1.643028103	1.590840671	2.461117957	2.496113494	1.421872543	2.091438482	2.422538443	2.581315419	2.396903494	3.48768224	3.590457315	0.947834577	2.262151291	0.778172525	1.419067314	1.685407297
ENSG00000070031	0.411354144	0.104782768	0.477125336	0.144708187	0	0	0.070788952	0.035523894	0	0.124803791	0.073830272	0.252773554	0.356567737	0.205721757	0.329085497	0	0.108177852	0.035625565	0.117385876	0.167783245	0.035955487	0.031221368	0.102027403	0.047128152	0.062253802	0.077403672	0.16442998
ENSG00000070047	67.18784345	56.84465167	69.43576953	65.118684	64.71470086	65.69675206	59.95824199	68.52559222	74.70544972	71.38776834	66.29958389	74.69458531	74.13866095	57.15636158	56.04326012	66.71863472	72.58733902	66.83356057	62.96578402	67.66458564	66.84125036	64.53456757	65.29753813	67.95879504	64.5571927	66.23174175	67.45739937
ENSG00000070061	87.48131454	90.84665991	92.02905752	92.50470833	89.09745606	93.16614123	101.7945124	97.26442276	98.40383278	101.2158743	103.1408894	93.27344155	94.13388249	91.99191249	90.07070049	98.32795511	79.43860301	77.05809782	80.01021325	82.86095379	101.3225624	99.03417916	100.3609557	94.53907272	100.3531289	98.09625326	99.93232046
ENSG00000070081	21.1847384	21.53285884	21.94776547	21.99564437	19.04723465	23.7093207	21.73220814	19.89338084	19.74865255	21.96546718	19.04821007	19.74793393	21.50377735	23.72657601	22.60817363	18.92184231	21.77980764	22.12347607	21.36422948	21.47625531	18.2653874	18.23327889	21.83386431	18.70987631	21.13516579	21.31181094	20.18378007
ENSG00000070087	143.219801	147.1150064	147.4317289	141.8502	168.0402117	160.1162495	133.7911185	175.523562	174.5287169	173.7268768	188.4148531	132.295359	149.7858777	165.0917103	159.6393745	146.2341223	116.7599621	119.5593973	133.56165	133.747215	151.3006893	157.0434808	154.4014704	138.9337918	149.8449015	153.9817042	158.8804684
ENSG00000070159	9.529704327	13.20262878	7.465608204	6.692753634	8.204079985	9.817956587	6.724950401	5.008869105	5.49259399	7.488227449	6.4970639	9.63699176	8.201057944	8.297444213	9.510570859	6.781238283	8.365753926	9.583277075	9.766504903	9.659521081	6.543898636	5.6510676	8.128183132	6.456556811	7.999613561	7.688764722	6.864951673
ENSG00000070182	8.229139643	7.869185881	12.11954487	9.424844198	4.76410351	4.491192907	6.019184553	2.215625291	2.873737519	6.364993331	6.570894171	9.076150436	7.163994396	10.55661198	8.961656251	6.025458339	8.696778155	8.390889403	7.366902821	6.87383984	3.621077097	3.192384874	3.17713334	4.205244994	4.110618548	3.669708075	5.302866861
ENSG00000070190	0	0.052391384	0.028066196	0	0.057371189	0	0	0	0	0	0	0	0	0.03428696	0.03290855	0	0.036059284	0	0.04695435	0	0	0.031221368	0	0	0.031126901	0	0
ENSG00000070193	0.822708287	0.52391384	2.778553429	2.315330987	0.286855944	0	1.840512741	0.248667261	0.277715426	0.374411372	0.369151358	1.074287606	1.700553821	0.411443515	0.131634199	1.312497732	0.43271141	0.641260176	0.704315257	0.551287804	0.179777435	0.15610684	0.30608221	0.377025215	0.31126901	0.309614687	0.16442998
ENSG00000070214	247.9779896	232.7225279	316.5586276	322.0842465	222.7723257	213.8016716	262.5562214	222.1309114	216.5563181	277.6884346	272.5075324	255.3012899	261.6110056	277.3472159	275.510378	267.5307878	220.8991748	218.9903501	215.3091742	229.4555715	291.4551777	278.6819304	218.814771	205.1488452	222.5884692	220.213446	228.5576725
ENSG00000070269	20.22491206	21.53285884	15.57673892	17.03938898	18.35878039	19.94925221	15.21962459	15.59498962	16.87892648	24.21193542	26.06208587	13.52338516	13.82385687	23.41799338	25.47121746	20.8905889	15.43337362	17.45652701	18.45305975	19.43888734	21.57329221	22.38572082	19.4532249	21.1605402	20.38812016	18.26726652	20.96482247
ENSG00000070366	44.14926905	45.16084912	44.70608269	45.79616161	49.88367487	50.44758544	45.91725345	48.02937089	48.02779728	55.75858962	47.5474332	52.93552178	50.70886925	44.94951824	44.44233818	44.07804884	47.7695367	42.38124129	43.05596555	43.44028047	58.33957545	49.50116668	48.34466479	55.81010005	46.337995	49.20499807	50.4409518
ENSG00000070367	189.017229	184.7320201	193.4602908	191.8830555	208.4295286	184.2433555	190.5638577	181.6336719	178.2624465	219.6546718	214.2554481	204.9361592	212.980652	201.6416092	196.7931271	181.9996855	166.8823671	165.5163765	169.5052053	180.1992047	210.7714244	207.9967533	194.1581485	160.8012543	191.0880453	190.4388336	195.8361064
ENSG00000070371	19.88211694	17.23676535	26.01736393	23.91230431	20.48151437	22.1426255	15.07804669	13.39250817	14.86950108	22.46468235	16.24265975	18.38200884	17.08316027	26.1952371	25.83156608	14.8749743	23.33035685	20.76899208	21.41094906	20.37823382	22.35676227	20.51243875	17.9799492	20.17084901	17.83509174	15.48073434	17.59400788
ENSG00000070388	0.205677072	0.576305224	0.280661963	0.21706228	0.229484755	0.417785387	0.283155806	0.248667261	0.370287235	0.748822745	0.147660543	0.505547109	0.383996024	1.371478382	1.480884736	0.437499244	0.288474273	0.570009045	0.751269608	0.527318769	0.35955487	0.343435048	0.408109613	0.188512608	0.404649713	0.46442203	0.16442998
ENSG00000070404	5.279044843	5.134355635	2.189163308	2.351508033	3.958612021	4.804531947	3.327080725	3.232674387	3.1474415	2.496075816	3.470022765	3.001685958	2.35883272	4.903035217	5.298276499	3.828118386	2.632327744	2.850045227	3.028555607	3.211850682	3.307904805	3.840228259	5.033351898	3.346098785	3.98424333	3.405761555	4.31628698
ENSG00000070413	73.9066278	69.57575799	69.96902726	69.67699188	66.20635176	70.7101767	63.35611167	71.43855156	73.87230344	68.01806599	76.26667055	57.12682328	66.40388389	64.56234485	63.3160496	65.73426142	61.98590948	53.22459461	53.24623346	55.39243975	79.38971532	73.24532923	67.61015927	68.94848623	70.03552728	71.80480611	69.30723665
ENSG00000070423	32.22274125	31.06809073	32.41645667	29.3034078	30.34935882	29.55831611	22.29851975	30.19531021	30.73384053	23.46311267	25.17612261	30.4276166	34.88878162	26.05808926	25.7015773	25.92183021	35.5183949	34.20054272	33.80713236	31.08783832	23.01151169	23.82190375	25.88095131	24.83653605	25.67969334	27.24609244	28.81635403
ENSG00000070444	19.67643987	21.79481576	45.60756891	46.19808859	21.45682458	22.35151819	38.65076757	26.28768183	25.70410558	17.97174588	17.71926518	38.80074059	36.47962229	20.0921583	21.48928295	34.34369066	50.33876069	50.01829373	42.84584483	45.32544507	19.88338432	20.04411823	21.39174557	23.32843519	20.26361256	21.51822073	21.29368243
ENSG00000070476	21.93888766	17.91785334	21.89163308	25.86658837	20.25202961	20.57593029	21.73220814	21.98929061	22.27894866	23.58791646	21.11545767	28.46862156	26.49572567	21.63507148	21.35764875	20.78121409	23.51065328	21.66034372	19.74430438	19.96620611	26.75088234	22.76037724	20.3374624	28.65391636	19.17417103	20.66678034	21.33478993
ENSG00000070495	13.1633326	14.30284784	12.57365592	11.43194675	11.47423774	16.92030816	14.65331298	15.23975068	14.0092004	20.21821411	15.79967812	10.64808598	11.32788271	11.96614889	10.6623701	16.07809722	15.28913649	13.82271935	11.90292785	13.83013316	11.18215646	12.20755487	18.22889606	18.14433848	18.76952131	19.4283216	16.5663205
ENSG00000070501	23.7899813	25.09547295	24.52985553	24.09391308	21.74368052	25.2760159	19.96248435	26.96263582	22.00123323	24.08713163	23.99483827	16.90423145	18.98037491	23.34941946	24.94468066	20.67183928	19.68836915	19.48718424	22.06854473	20.94893654	21.8609361	22.13594988	22.65008354	22.338744	25.89758164	22.55026969	21.70475738
ENSG00000070526	0	0.052391384	0	0.036177047	0	0	0	0	0	0	0	0	0.027428287	0	0	0	0.072118568	0	0	0	0	0	0	0.047128152	0.031126901	0	0
ENSG00000070540	14.86153962	17.12831518	11.68564147	12.4687809	12.28087665	13.293931	6.383747654	8.518274629	8.094787536	7.764043826	6.582707015	6.422028115	6.920979769	9.593491284	8.440055738	6.530769966	13.50672607	11.82341262	13.36766881	11.88912071	7.371953502	7.942091581	7.822441013	7.078648416	8.745725378	8.85704414	7.903326997
ENSG00000070601	1.028385359	0.733479376	0.280661963	0.253239327	0.803196642	0.522231733	0.070788952	0.461810627	0.524573583	0	0.295321086	0.347563637	0.383996024	1.200043584	1.382159087	0.546874055	0.504829978	0.142502261	0.281726103	0.335566489	0.539332305	0.374656415	0.61216442	0.612665975	0.31126901	0.335415911	0.287752465
ENSG00000070610	61.77236615	58.79727855	59.71672643	57.0266022	68.47194001	72.62885609	57.25764349	65.62506625	66.37059263	79.46756576	76.93114299	52.3399241	54.4542019	71.47253867	75.04037859	48.34366647	57.67213731	58.46547152	55.27160937	57.44682573	68.42976377	69.52093224	62.68359606	57.29463683	60.24767326	63.97387664	65.43121094
ENSG00000070614	110.9970597	99.01971582	130.9288055	118.624536	110.7263942	128.051221	133.1540179	120.1062868	124.2622247	140.6538722	130.0889385	187.6843641	175.1844719	111.089749	107.7096831	140.7653818	137.7825248	113.0755444	110.6479269	121.2353787	129.6195307	121.4511214	128.8946195	145.9558864	136.5225879	138.165554	130.8862642
ENSG00000070669	93.30060449	106.8213168	67.93703465	68.23027179	103.9175815	115.5082593	99.58094187	145.6735441	138.9783652	113.2744166	119.7209535	89.17977384	78.7296077	129.1024032	134.5502253	98.28858018	128.481393	117.8853519	168.2543414	121.153884	149.7574798	144.3011039	116.4581593	115.1812032	113.8699856	119.4818557	120.3187605
ENSG00000070718	23.92709935	23.26177451	15.60480512	15.66466121	24.3827552	24.33599878	22.65246451	22.84186407	19.5943662	30.57692875	27.83401239	22.21247609	22.32662597	31.50971583	33.27054373	21.54683777	18.46235349	19.16655415	19.13389783	19.46285637	28.69247864	27.22503286	26.42509746	24.60089529	25.49293193	24.22734924	26.71987178
ENSG00000070729	0	0	0	0.072354093	0	0	0.070788952	0.035523894	0	0	0	0	0.027428287	0.03428696	0.065817099	0.218749622	0	0.071251131	0	0	0	0	0.034009134	0.047128152	0.062253802	0	0
ENSG00000070731	0.846018355	1.144227827	0	0.42616561	0.999979819	0.577588297	0.600290309	0.048667735	0.509453521	0.229638975	0.018457568	0.896714184	0.728769597	0.22903689	0.195805871	0.427655511	0	0.21553467	0.812310264	0.31567219	0.614479273	0	0.468985964	1.442121448	0.545654575	0.671347846	0.537686035
ENSG00000070748	0.068559024	0	0.112264785	0.10853114	0	0	0	0	0	0	0	0	0.054856575	0	0.065817099	0	0.036059284	0	0.023477175	0.04793807	0	0	0.034009134	0	0	0	0.041107495
ENSG00000070756	2091.324466	2070.874237	1789.612377	1815.617079	1737.256965	1730.153733	1646.337939	1837.828675	1755.963784	1898.64007	1871.892706	1799.436795	1816.164053	1772.087218	1753.30171	1737.965747	1650.649431	1600.37129	1748.955178	1736.891669	1880.903796	1810.80812	1699.129686	1638.152881	1738.872887	1744.368887	1687.791532
ENSG00000070759	12.68341943	11.94523556	9.795102493	9.948687834	15.54759214	13.57802507	7.14968411	9.023069168	10.02861262	11.17867554	9.30261422	6.888079356	8.941621705	12.44308049	11.26854558	7.241706238	11.89956377	9.868281597	9.399321883	9.491737837	8.952916266	10.05328048	10.81490475	9.40065246	10.04963126	11.17192995	11.01680867
ENSG00000070761	30.30308858	26.61482309	39.37687335	35.95998439	24.61223995	31.5427967	28.88189225	28.49016328	28.08011534	27.45683398	26.20974641	35.29350753	33.6270804	26.29809798	26.4913825	30.18744784	37.10500341	35.44743751	33.80713236	32.40613524	28.5127012	29.62907819	29.31587389	31.85863069	34.33297182	31.94191519	30.25511635
ENSG00000070770	186.574471	182.9114195	174.7381732	179.4063157	188.9003759	195.6687414	176.4747326	185.4585296	176.6319484	215.3601734	199.4879172	201.4570472	204.3366272	184.3013222	190.0323947	177.6104744	202.3336917	183.1688442	186.6580991	184.9294937	198.4703332	193.9159164	185.5327519	200.5001243	184.2488426	187.7647948	194.1367226
ENSG00000070778	13.36900967	16.3985032	28.12064468	28.68839801	22.8337331	19.94925221	17.90960475	23.58786586	21.87780415	21.96546718	21.11545767	22.97079675	20.31860105	24.9266196	25.63576021	20.12496523	20.08502128	18.13341275	18.54696845	19.9067629	25.81460146	26.56938413	18.43295087	20.31223347	18.14698329	18.26726652	19.44384516
ENSG00000070785	30.6458837	31.58205021	24.67018651	24.67274583	34.08422321	33.94506267	27.82005797	31.54521819	30.39441056	28.82967568	26.28357669	26.6044166	28.63513209	30.00108961	28.49880403	31.17182114	29.92920586	26.64792287	32.75065947	27.89228658	30.13069812	31.4711389	35.81161857	32.16826264	35.57804786	35.52828531	33.96301241
ENSG00000070808	0.205677072	0.26195692	0.196463374	0.21706228	0.057371189	0.94001712	0	0.071047789	0.061714539	0.124803791	0.221490815	0	0.027428287	0.03428696	0.131634199	0	0.036059284	0.106876696	0.093908701	0.167783245	0.287643896	0.124885472	0.136036538	0.23564076	0.093380703	0.232211015	0.041107495
ENSG00000070814	285.6552868	260.3102589	224.3485431	220.0689544	246.3673745	262.5624486	269.8765069	266.8118001	263.1801096	262.8005904	257.4808573	273.0415699	269.5838602	223.8355581	222.6533236	273.8559331	234.2003629	205.9061487	207.7668969	210.9864713	278.5475174	258.9053793	270.1382959	290.6953953	278.3563588	285.2758763	295.0387688
ENSG00000070831	257.0963397	255.250823	275.9468416	265.6368388	286.3396028	266.8604158	230.2764595	246.6779225	239.2975087	271.9474602	263.5002393	277.7665395	280.7010936	263.0152668	255.5019798	232.2027238	261.5740473	274.2812275	281.6519151	279.9822971	247.6254391	256.07766	277.4111493	254.0678669	266.6333454	268.9777591	272.0411807
ENSG00000070882	35.44501537	36.77875159	21.77936829	19.24618883	38.95503713	42.19632406	23.28956507	34.77789258	32.77042032	34.44584626	33.44511303	15.45078351	16.70382705	28.01244596	29.32151777	26.90620351	26.61175171	26.14916495	30.23860172	29.79351043	32.14420539	28.84854399	40.40285172	40.15318542	38.28608825	38.16001015	37.366713
ENSG00000070886	1.645416574	2.357612281	3.031149196	3.002694873	2.237476359	2.088926933	2.406824354	2.238005345	2.067437064	1.747253071	3.100871407	2.590928932	2.523402444	5.520200489	3.784483214	1.531247354	4.363173384	3.562556533	3.052032782	2.996129368	1.977551786	2.029388917	2.244602873	2.874817266	2.988182497	2.657526062	3.083062128
ENSG00000070915	0	0	0.112264785	0.32559342	0.114742377	0.104446347	0.141577903	0	0	0	0.073830272	0.094790083	0.191998012	0.068573919	0.098725649	0.109374811	0.108177852	0.106876696	0.187817402	0.04793807	0	0.093664104	0.034009134	0.094256304	0.062253802	0.051602448	0.08221499
ENSG00000070950	46.96293139	46.31398348	47.9651294	50.50315715	38.61081	42.09187771	49.05674345	42.27343429	43.87903738	41.31005476	41.19729155	54.78866791	54.77429001	35.21270746	34.55397717	54.5780307	38.69161191	38.04810378	39.37122289	38.97365081	36.96224065	35.34258853	45.36818535	46.56261408	41.11863624	41.12715089	42.38182739
ENSG00000070961	87.06996039	83.14512645	102.9187417	111.7508972	95.92462751	95.04617547	98.75058746	98.36566349	89.76379729	115.3187027	114.5107512	94.85327627	95.25844227	90.92901674	94.94116584	99.42170322	65.33942291	67.7241997	73.48355853	81.18312134	109.9878348	103.686163	92.40281828	91.7113836	89.76998253	90.33008487	91.54639147
ENSG00000070985	0	0	0.058377688	0	0	0.104446347	0.14653313	0	0	0	0	0.033808463	0	0.068573919	0.034883063	0	0.036059284	0.142502261	0.125133344	0.025407177	0.035955487	0.062442736	0.136036538	0.047128152	0	0	0.041107495
ENSG00000071051	44.41596365	44.07477573	38.49419147	32.43887244	42.93602391	49.61201467	31.35030299	38.71394008	41.21975789	50.27720713	49.2595572	35.88594554	35.29033175	47.18948531	47.61011517	33.78150413	35.85230387	30.89947784	34.56286263	37.12300163	47.42852336	47.66254032	41.73805034	39.53957688	42.65972911	45.10724769	43.48474148
ENSG00000071054	286.439602	267.3008413	355.7390375	346.4313989	337.6868167	316.9946622	317.7008147	314.5996085	307.1224044	311.0110467	279.6690688	321.6227512	307.9099548	281.0502075	297.6578319	334.5775469	265.0717979	244.4270038	252.7317916	260.4715027	346.8266277	328.792226	330.7728416	355.1577527	319.8600348	327.5465374	334.5327947
ENSG00000071073	20.97906132	17.34154811	10.13189685	10.67222877	19.33409059	19.21812779	11.18465435	13.71222322	12.09604969	21.09184065	18.30990735	11.28001986	10.06618149	22.04651499	21.52219149	10.49998186	25.42179534	22.23035277	22.67895129	23.72934459	16.82716792	16.8595387	39.11050461	38.88072532	36.07607828	35.0896645	37.61335797
ENSG00000071082	402.4915186	397.0219082	421.9191283	395.8492446	440.3812445	441.4947074	376.3848556	432.3432011	433.1743507	391.5094918	438.4041527	397.0756572	377.879516	452.8621618	426.7251638	361.8118749	384.3919692	450.3783969	454.1457648	438.8111897	435.4928587	465.916474	387.9081875	299.3108927	404.4940787	406.0596617	388.9591181
ENSG00000071127	338.7501373	345.5735691	512.6571408	443.6753003	289.5523894	294.5386976	401.8688782	290.7985992	296.9703627	316.7520211	304.0330584	402.7630622	385.9434325	342.9724564	345.0461435	408.7336688	477.9297523	413.3990601	394.9095649	399.252215	303.8598207	293.2310878	336.7584493	333.4316747	337.1665918	355.5666665	349.7836753
ENSG00000071189	55.32713231	50.81964251	47.06701112	52.16730129	72.74666728	61.62334454	44.88019531	57.54870887	54.89508263	60.77944613	59.65485944	48.88008607	46.62808865	54.31054394	58.31395004	44.73429771	45.72317232	48.66452225	53.48100522	52.2045581	55.04785062	52.63922637	49.85739109	52.21799231	45.81879829	44.45550878	47.89023173
ENSG00000071203	0.274236096	0.26195692	0.056132393	0.10853114	0.057371189	0.31333904	0.283155806	0.142095577	0.123429078	0	0.073830272	0.44235372	0.383996024	0.308582636	0.296176947	0.546874055	0.937541388	0.926264699	0.774746783	0.623194908	0.071910974	0.124885472	0.91824663	0.75405043	0.653664921	0.670831821	0.781042406
ENSG00000071205	10.00961749	9.325666357	4.630922382	4.77537016	7.458254532	7.102351574	8.069940481	5.648299204	5.554308529	8.611461566	8.711972047	9.289428122	7.268496171	8.606026849	10.0041991	9.296858937	5.156477636	5.130081408	5.916248163	5.848444526	5.645011461	6.025724016	8.502283611	10.27393711	8.777786086	9.72706141	8.427036484
ENSG00000071242	22.3502418	23.99525389	19.89893314	17.03938898	17.89981088	20.68037664	13.52068975	22.38005345	19.50179439	29.07928326	25.84059506	18.73683972	17.22496451	24.17230649	22.60817363	12.9062277	23.43853471	18.77467293	22.37374801	20.11002032	20.45867211	18.01472931	16.86853068	18.05008218	16.80852655	18.55107998	17.26514792
ENSG00000071243	23.44718618	21.58525022	31.93933134	33.46376817	17.49821255	17.2336472	24.49297725	17.90404276	19.99551071	18.72056862	24.88080152	25.81449924	26.35858423	20.0921583	23.13471043	27.34370276	24.88090607	25.32977695	25.96575582	28.13964702	22.50813487	18.48304983	17.88880472	17.3431599	17.96022189	17.90604939	17.75843786
ENSG00000071246	10.1919845	10.9173166	10.66627722	11.01627248	9.51615907	9.762600024	8.514495097	5.599276229	6.524461086	11.38959395	10.23139904	9.072042866	8.111367444	16.00206689	15.10337888	10.79310635	6.188494348	7.378054581	7.749346006	8.308386581	9.754004517	8.861560867	5.428878131	7.214848775	6.691349911	6.627560383	6.935245489
ENSG00000071282	22.28168278	23.20938313	32.64098624	31.32932241	21.28471101	18.8003424	19.82090644	26.18111014	23.14295221	14.85165111	18.08841654	21.86491245	21.72320365	25.0980544	27.77481594	21.76558739	33.9317864	32.84677124	27.93783855	27.66026632	18.08560997	20.13778233	21.56179124	25.77909909	22.50474943	22.98889049	22.19804732
ENSG00000071462	44.01489336	41.17962785	30.11502858	28.29045049	36.66018958	36.97400672	35.43340972	39.46704664	42.05845847	30.95134012	35.36470009	28.08946123	25.9745882	34.83555091	34.75142847	39.04680753	38.15072265	40.44677309	36.17832706	36.52281699	32.1082499	32.2516731	39.24654115	40.20031357	41.27427075	38.75240625	40.36756013
ENSG00000071537	74.1808639	76.33424653	65.08550911	62.36922846	66.26372295	59.11663222	65.33820231	65.25739394	63.93626263	81.99609056	80.99180793	59.7809456	59.87595148	77.17994596	73.81387695	62.23426747	65.98849002	56.71590001	59.2798675	65.07592986	75.65034467	67.00105564	76.65658904	72.20032871	75.35822736	75.77819459	77.11766071
ENSG00000071539	46.20878213	44.58506781	50.63141804	44.89571491	42.28256607	40.21184347	46.72070805	47.63754234	48.41505601	51.29435802	48.72797925	49.98597037	50.85204491	34.66411611	37.71319794	46.70304431	42.8023703	35.87494429	39.51208594	41.27467817	37.46561747	37.59052702	39.34856855	41.04862031	41.64779356	41.64317537	45.25935205
ENSG00000071553	30.85156077	28.39613014	32.10772852	29.41193894	55.47793948	57.9677224	62.2942774	28.52568717	32.15327493	33.44741594	30.56573244	59.30699519	59.93080805	32.26402894	34.09325747	61.68739342	60.90413095	52.26270434	53.9740259	49.71177847	33.87006877	33.68785603	58.32566557	56.22388522	61.2888681	65.76731972	63.0177899
ENSG00000071564	193.7478016	188.5041997	195.3407259	176.3269255	168.9581507	188.9434411	162.248277	176.2695638	185.7916203	181.4647118	190.4082704	163.0389426	166.9559856	188.9897211	184.814415	173.1403258	178.9622273	161.5619388	171.5711967	165.6500005	170.8245188	174.4962255	165.0803386	164.0059686	178.3571428	178.157451	173.5558441
ENSG00000071575	67.46207955	69.78532353	52.03472786	53.14408156	54.56000046	57.13215163	55.99406071	51.29650346	48.84705779	53.66563005	60.17167134	64.29927289	65.19703924	49.3389348	51.13988621	55.12490475	27.00840384	27.75231539	33.31411168	34.17984383	58.17597799	66.09563596	42.40939065	41.94405519	43.51540762	41.92698884	43.65615974
ENSG00000071626	241.0535281	239.9525389	217.7375505	203.6044186	228.7389294	237.6154387	202.5979794	217.2996618	221.4934812	230.7622092	238.7670983	239.6925229	243.618049	231.0941074	222.8566985	215.6871273	229.4452251	220.2728705	222.8218703	225.7883091	225.54877	221.5156057	218.3386431	202.4625406	225.5455248	224.367443	215.814349
ENSG00000071655	45.91192156	40.1820959	68.4871321	51.26034274	41.54878857	47.22541565	52.59760681	45.22475943	49.62064954	46.19237906	52.19800201	63.55959427	61.3474791	45.33696088	44.03394308	57.65693163	58.2624278	50.0923949	42.71718991	51.79348915	56.45514838	53.80815439	41.77682075	52.04361815	48.84277673	47.91003465	52.08319622
ENSG00000071677	0	0	0	0	0	0	0	0	0	0	0	0	0	0	0	0	0	0	0	0	0	0	0	0	0	0	0
ENSG00000071794	194.6424969	216.8437472	141.6899465	136.5343447	129.9990976	128.9860158	106.6902763	126.2810502	117.8627356	162.1138841	156.9166443	105.7974233	107.5597549	173.6404779	170.6824965	102.3354482	148.1665169	138.1238794	153.310415	148.6329444	131.0821999	130.8487531	133.6290311	115.5836777	141.0475055	127.0970869	132.6847171
ENSG00000071859	24.95548471	22.42351236	25.65250338	21.27210344	39.29926426	44.49414368	42.47337095	17.51327992	19.40922258	23.83752405	24.21632908	50.20714723	51.3183258	32.16116806	32.97436679	46.26554506	49.32910074	47.9876365	46.9543505	42.06565632	20.85418247	20.91831653	43.42966469	36.19442066	46.87711293	47.42264953	43.08065481
ENSG00000071889	9.118350183	10.37349404	8.868918016	7.5971798	19.2767194	18.59144971	16.70619257	9.4493559	10.1520417	7.987442612	9.524105035	18.8316298	19.33694264	8.948896444	8.753674217	13.56247657	27.90988594	21.16158581	20.54252834	19.84636093	13.44735214	15.51701987	21.49377297	23.37556334	24.83926701	24.69177127	23.55459466
ENSG00000071894	85.69877992	80.3683831	79.56766638	71.48584422	77.27899118	90.97276795	70.93052949	70.5504542	74.76716426	75.50629344	78.18625761	67.14297537	65.0598978	79.2714505	81.15248353	74.37487149	79.65495872	69.18484788	71.76972474	68.71922317	73.27728253	71.7154822	64.03920016	71.39915013	71.31173022	71.23717918	70.91042895
ENSG00000071909	1.302621455	1.100219065	1.487508401	1.591790053	1.204794963	1.462248853	0.495522661	0.923621253	0.740574471	1.123234117	1.624265975	1.927398352	1.700553821	1.645774059	0.987256491	1.09374811	1.947201345	1.531899309	2.065991422	1.653863411	2.229240195	1.935724813	1.938520663	1.696613468	1.680852655	2.012495464	2.918632148
ENSG00000071967	3.633628268	4.086527954	4.125730849	4.305068553	7.056656211	6.162334454	6.22942774	10.62164441	8.825179108	13.10439804	10.26240775	14.31330252	11.98616161	13.74907078	13.72286522	7.874986394	4.687706941	6.234473933	6.17449709	6.088134875	7.874251656	8.148777037	7.243945637	8.058913975	5.353826975	6.940529229	7.604886583
ENSG00000071991	0.479913168	0.366739688	0.589390121	0.940603213	0.114742377	0	0	0.035523894	0.03085727	0.873626536	0.295321086	0	0	0.102860879	0.493628245	0.218749622	0	0.178127827	0.04695435	0.071907105	0.431465844	0.374656415	0.170045672	0.188512608	0.249015208	0	0.205537475
ENSG00000071994	80.62541214	83.66904029	58.79868115	59.07711721	65.63263988	73.53022806	65.90451393	82.62857829	76.52602863	81.12246403	77.81710625	70.55541836	76.79920483	67.06529289	68.81177739	63.87488964	56.03612759	60.81284002	61.43976763	62.65505733	67.20080523	66.87617016	78.05096355	68.61858917	77.13246071	77.79069005	77.03544572
ENSG00000072041	41.95812265	44.48028504	24.58598792	23.62361147	25.70229254	27.26049648	26.19191209	32.32674387	32.77042032	42.43328888	40.82814019	27.1415604	26.8522934	45.63594317	45.51252422	27.67182719	8.582109631	7.944501069	11.38643	14.35745193	22.65195682	23.10381229	12.44734321	11.92342243	11.05004986	10.99132138	11.22234615
ENSG00000072042	114.3543951	116.2418116	101.964491	96.70124574	116.9798538	113.4287325	101.7874335	126.6426834	126.5117197	132.0424107	120.2695124	95.2640333	101.648959	99.74076535	98.46238066	106.2029415	94.65562093	90.13268029	96.4677131	97.91254897	118.8602107	117.2050153	117.87566	119.139968	126.6553602	119.3549137	125.0901074
ENSG00000072062	30.85156077	31.85396149	44.84978161	44.60629854	46.52803404	48.88089024	31.71345031	40.39066789	41.10188312	43.18211162	40.68047964	42.0552001	40.73100685	44.71019526	47.65157995	28.7655753	47.99490722	43.6769431	41.76589477	39.52493862	48.32417454	49.01754769	37.34202962	32.75406557	37.60129643	38.05680525	35.80462818
ENSG00000072071	145.525441	147.0222736	148.0710769	137.1877022	163.8148237	183.302294	126.4814514	130.037702	139.1712231	123.5133196	119.4898647	152.0660426	143.4436348	142.5020898	138.5742828	133.3049259	190.3537158	175.3907145	161.9554153	161.13759	172.0160836	160.9424053	150.8169076	166.9015223	159.7329841	159.8901845	167.1611622
ENSG00000072080	0	0	0	0	0	0	0	0	0.03085727	0	0	0	0	0	0	0	0	0	0.023477175	0	0	0	0	0	0	0	0
ENSG00000072110	272.6133036	260.1609435	330.0382603	313.148516	261.7881763	272.0775108	306.6343779	258.3635075	262.3154889	271.6978526	249.2657629	320.085572	309.0550858	277.210068	275.3504424	324.8431887	332.909408	305.1849804	292.7563842	297.7716355	283.2350343	273.7211672	316.2546822	339.1978041	325.6094847	340.2843436	331.9989287
ENSG00000072121	45.37784676	40.935484	43.474538	45.22130833	52.56692536	54.93877835	44.10151684	53.81869996	53.38307642	73.04266661	64.82297845	41.10729928	38.97559645	50.61818126	52.20546505	46.37491987	41.2157618	34.42569629	37.77641838	42.65457551	62.91203473	54.88716487	54.75470645	55.46983479	48.75842283	52.76350287	49.45231654
ENSG00000072133	35.71925147	37.77418789	39.18040997	41.74831185	52.49463766	52.64095872	64.9134686	35.38179878	34.68357104	53.91523763	48.5803187	58.58027122	60.50680209	46.630265	51.76514866	59.60927201	24.5924318	24.22538443	29.86296692	29.48191298	84.67517191	78.64662588	33.32895176	33.46098785	34.48860632	33.43838617	33.05042602
ENSG00000072134	58.37046739	58.56308907	43.47088939	41.13981393	52.2066343	52.53651238	37.56415716	51.13025163	47.01537026	39.9946228	46.21775001	41.29561557	42.06978156	47.42229376	45.4720467	40.90617932	36.9997103	34.28212526	38.52745321	34.73760327	45.93637065	44.75395768	41.83803719	47.83413162	43.44848478	45.66455413	43.14889325
ENSG00000072135	9.324027255	9.325666357	8.475991269	6.982170007	10.26944278	10.13129563	6.22942774	10.65716831	10.18289897	7.862638821	10.18857748	11.21682647	9.161048004	11.45184449	12.30779758	6.45311385	9.050880325	9.013268029	8.94480377	9.012357138	7.658518734	8.55465482	7.890119191	7.257735393	8.653278482	8.07578308	7.399349108
ENSG00000072163	2.742360957	1.938481209	2.582090055	2.82180964	1.491650906	1.148909813	2.477613306	1.847242507	1.60457802	2.246468235	1.476605432	1.990591741	1.947408408	2.948678522	3.257946419	3.17186952	3.533809848	2.921296357	2.559012102	3.211850682	1.510130455	1.842060709	2.618703352	3.157586177	2.521278982	3.379960331	2.384234713
ENSG00000072182	0.34279512	0.419131072	0.364860551	0.21706228	0.286855944	0.31333904	0.353944758	0.177619472	0.216000887	0.124803791	0.369151358	0.315966943	0.274282874	0.514304393	0.164542748	0.437499244	0.288474273	0.712511307	0.399111979	0.551287804	0.071910974	0.280992312	0.068018269	0.424153367	0.342395911	0.154807343	0.24664497
ENSG00000072195	23.51574521	23.99525389	19.81473456	16.96703489	19.85043129	22.66485723	15.7859362	20.60385873	23.32809582	16.47410039	16.68564138	10.01615209	9.325617729	21.42934972	20.83111195	14.8749743	15.36125505	18.88154963	18.71130867	16.37085086	15.20917101	20.76220969	14.28383647	18.23859479	16.31049613	17.13201267	15.94970808
ENSG00000072201	8.488292753	8.475878108	10.83832301	13.59497237	6.216742008	8.14054826	6.161470346	5.30300695	5.154706888	7.081367091	5.820778612	8.351954203	8.801737439	8.135609764	7.910557174	5.349522007	6.381772111	5.713628168	6.81612829	7.739122002	5.698585137	4.960138727	6.171297536	4.711401346	5.802988156	5.600929684	6.767115834
ENSG00000072210	137.8036381	139.832604	105.2201698	98.87186854	110.8985078	109.1464323	94.36167246	105.6480618	95.50324943	133.1656448	123.3703838	115.2331441	110.9199944	119.524341	118.7669558	98.54670473	99.81209857	93.05397665	96.3738044	95.15706871	112.217075	106.8082998	114.0326278	111.5994637	111.6521939	110.8936603	121.9659378
ENSG00000072274	217.1264288	222.2966424	218.5795364	216.3749161	157.3117994	151.4472027	215.4815686	187.4240667	170.1778419	179.8422626	172.5413447	240.8300039	252.7516687	132.5533856	133.6087117	199.3902805	246.4652073	236.6606305	220.7324017	229.5514476	147.8489626	138.8102019	218.4066614	199.9176204	214.5577287	207.8546597	211.744707
ENSG00000072310	28.58911298	25.72416956	34.32495802	36.02040006	20.48151437	21.13471825	32.28684082	23.72996143	26.24966211	28.61002101	28.71997565	35.26759824	36.493885	23.9590416	22.14745394	28.1541701	25.78238818	26.63438515	26.25006442	27.54377681	22.4362239	25.9524499	28.15310158	33.02740885	32.1917523	32.23450107	29.80293391
ENSG00000072315	2.331006814	2.252829513	1.964633738	1.41090482	3.212786567	3.342283094	2.831558063	3.126102704	2.993155152	3.744113724	5.020458468	3.760006621	3.071968193	4.457304742	5.561544897	4.046868008	3.714106269	3.384428707	4.319800246	3.9788598	2.7685725	2.841144484	2.890776428	4.995584102	1.898740962	2.193104031	1.808729782
ENSG00000072364	178.0477852	186.9324582	228.2062417	239.8176424	235.6808432	228.8419456	189.9975461	220.4612884	203.5036931	227.7669182	204.436022	239.9452965	222.6354091	175.0006416	177.6732598	185.1715551	408.2992746	364.0932777	336.5922615	340.4561723	209.0452015	185.8295821	326.1816085	367.4110722	315.720157	314.4911181	315.294487
ENSG00000072401	44.22057044	44.21832812	44.40072247	45.76396403	45.38061026	43.8674656	48.27806498	48.95192643	50.7602085	58.28337031	54.41291016	47.26865466	53.54001708	52.63048292	45.64415841	47.57804279	33.82360855	37.54934586	35.77921508	39.2373102	49.61857208	48.23701349	45.40219448	37.84390598	45.9744328	46.88082382	47.06808183
ENSG00000072415	54.84721915	56.47791198	50.05381572	48.98372119	56.21860152	57.02770528	47.85333127	61.66948061	58.81395587	58.53297789	62.23891895	55.51539187	52.41545729	61.41171613	62.05499397	50.85928712	52.24377268	55.07712401	53.43405087	55.89578948	68.85475763	61.63191699	57.13534587	60.62047051	57.86490899	56.85480295	57.44279143
ENSG00000072422	10.62664871	11.73567002	11.56327286	10.96164514	10.6710411	11.69799083	10.19360903	14.24508164	16.01492293	16.47410039	14.10158187	12.10153391	10.45017751	17.41777545	17.07953729	8.53123526	6.92338256	6.41260176	7.51269608	8.389162229	10.39113575	11.3957993	7.65205525	8.341682887	8.559897779	8.591807558	7.604886583
ENSG00000072501	220.8971751	230.2077414	249.9014115	243.8332945	410.3187416	412.3541767	401.7980892	362.6279136	364.4243541	285.9254848	258.4059506	428.5775614	399.8770026	256.6036053	259.4180972	394.6243182	397.5536079	356.7544112	364.389237	351.1943	458.3245929	427.982512	404.232572	412.0414321	407.3888805	396.2035942	412.6370353
ENSG00000072506	41.40965046	33.53048578	41.28537469	35.70674506	51.46195627	62.667808	66.32924764	37.33561297	41.41045581	39.31319411	39.13004394	67.77490926	67.61072854	37.71565551	37.91064924	68.4686317	74.75089607	62.20223707	60.71197519	59.51511376	39.01170341	41.46197665	73.22166646	72.01181611	79.6848666	82.5897177	79.54300291
ENSG00000072518	66.91360736	66.48466633	58.15315864	60.12625156	69.93547903	67.99457169	68.16976038	76.90923129	77.60603306	83.24412847	78.70306951	71.47172249	77.70433831	65.41951883	68.51560045	68.14050727	52.57443631	47.91638537	53.19927911	54.40970932	74.4638136	71.52815399	67.13403139	75.35791489	68.72819744	70.79855838	71.81479384
ENSG00000072571	134.0328918	133.4932465	111.3947329	111.9317824	149.279833	141.4203534	87.91987787	146.4294926	134.8154109	147.5180807	156.1510244	61.07641007	71.72497165	136.2220903	130.2520397	96.14045889	96.20617015	87.74576742	106.4220354	107.8606572	139.758978	143.056308	142.4982733	127.3873946	148.5064447	138.3203613	148.8091321
ENSG00000072609	42.71227191	40.70810539	43.78326616	40.26505294	30.86569952	35.72065056	37.30577749	31.01235978	27.25530053	35.69388417	32.78064058	42.40276374	39.55159049	32.94976813	34.68561137	43.20305035	42.18936247	37.47809473	35.26271722	38.6908162	29.95092068	28.44266621	35.02940848	36.75995848	35.85818997	36.07011101	32.06384614
ENSG00000072657	13.06049406	14.17291721	3.894746054	2.696637059	14.10872273	15.02878482	14.5166903	19.62339925	15.64463569	23.82129955	18.90940916	4.377721994	4.147979909	17.01661803	18.19711163	14.9296617	5.916967939	4.959791206	5.487789714	8.181590387	9.540069369	9.00517916	6.569204409	7.789340946	6.218843554	7.073663544	6.068699494
ENSG00000072682	18.64805451	18.07502749	8.672454643	8.57396006	14.62965312	15.04027392	9.202563706	6.714016034	7.405744706	7.363423658	8.047499603	8.689090931	9.572472316	11.62327929	12.12153519	11.59372997	31.01098438	28.32232444	26.45877651	22.81852126	6.61580961	7.49312831	17.51470424	16.49485317	19.29867863	20.53777422	20.30710255
ENSG00000072694	0	0	0.112264785	0	0	0.104446347	0	0.071047789	0.092571809	0	0.147660543	0	0.082284862	0	0.065817099	0	0	0.071251131	0.070431526	0	0	0	0	0.047128152	0	0	0
ENSG00000072736	76.47073529	71.17264738	50.8590349	52.62638802	72.0094475	67.1621343	58.92897064	76.78667386	72.84938495	74.78492753	73.32970235	60.57212683	62.8113268	67.68485825	68.44385981	67.11566529	64.13468222	60.95641105	64.26712384	63.54311008	81.42084078	70.95305639	81.06349268	82.08168832	77.26101482	78.20892789	78.6061631
ENSG00000072756	39.5311332	41.63176549	42.72067997	43.83536568	33.16169449	33.88030593	51.82034412	41.62796513	38.29695731	37.83676526	43.78873408	41.87573088	39.4937168	43.67884352	46.41981293	48.22991667	28.79081426	29.4256482	29.84183746	31.84933456	41.51816041	41.22001104	24.68008877	22.69550411	24.22793467	23.73686797	25.7332919
ENSG00000072778	55.87560451	56.63508614	61.88596274	60.45184498	55.42056829	59.42997126	67.95739352	63.37462754	67.33056228	47.17583293	55.22504315	51.85017534	52.41545729	59.11071828	63.51350089	70.76550273	50.59117568	60.02907759	58.64598377	57.23805544	46.63426665	58.10296577	46.15039544	44.44184724	53.22700074	49.56415111	52.32984119
ENSG00000072786	31.8113871	35.73092391	19.89893314	19.35471997	22.8337331	26.73826475	22.93562031	17.51327992	18.82293446	17.7221383	17.49777437	19.4003703	17.66381711	22.93797594	23.72706432	24.06245842	29.49649445	22.3016039	24.55712531	21.83579083	23.73062143	22.5106063	26.90122535	27.3343281	26.30223136	27.71051447	25.85661438
ENSG00000072803	110.9970597	102.4251558	134.6054772	136.2789348	114.3981503	109.982003	116.4478254	102.0246246	100.0084108	123.0565377	109.7117836	153.3703541	147.3447601	128.0960809	123.1437929	117.6872967	123.5391075	111.9355263	112.8078271	118.1433732	127.5341124	122.7624188	111.5839701	104.247472	111.0296559	109.7584065	110.0447642
ENSG00000072818	9.529704327	10.53066819	14.11729672	13.13226794	12.33480557	13.05579333	10.47676483	15.02660732	12.71319508	8.611461566	8.268990418	9.542201677	10.14846635	13.16619247	15.6973782	10.60935667	14.71218794	15.49712092	14.57932583	13.18296922	8.341672987	9.990837746	12.61738888	13.80854851	12.51301421	13.05541929	14.18208579
ENSG00000072832	120.3252005	115.2610449	157.4794272	150.351806	130.0031136	132.6562604	124.4469769	116.4828496	122.4416458	132.2920183	126.8404066	114.9803705	110.3440004	113.0098187	109.1905679	122.9372876	131.4360908	119.2387672	113.7469141	117.9053607	116.6410381	112.5218101	122.1268018	127.9529324	124.7254924	121.4721621	129.9818993
ENSG00000072840	8.360087378	6.915662692	9.570572923	10.12957307	11.87583606	10.4352345	9.060985803	9.058593062	12.46633692	12.2307715	11.66518291	10.86926284	9.627328891	9.806070433	10.9914556	11.70310478	7.139738265	7.018236371	7.207492801	6.565837741	13.33804746	11.89534119	9.1824663	13.19588253	9.462577908	9.314241827	8.71478895
ENSG00000072849	24.35833561	24.95401621	34.91631277	33.79297929	26.62023156	24.56786966	35.13538823	30.63509602	30.1848897	26.95761882	31.15637461	36.71535877	37.22183175	27.41070982	24.86997825	32.26556925	32.57956324	33.61699596	32.92368625	31.74171359	32.30240953	30.51014519	28.03134888	26.54823053	26.61412291	28.65999951	27.29537671
ENSG00000072858	0	0	0.084198589	0.036177047	0.172113566	0	0	0.035523894	0.216000887	0.124803791	0	0	0	0.068573919	0.098725649	0.109374811	0	0	0.117385876	0.09587614	0	0	0.068018269	0.047128152	0.062253802	0.025801224	0.123322485
ENSG00000072864	25.72334578	25.16620132	19.30224581	20.72763889	27.34884566	25.63426686	15.38951807	26.60419973	26.99208802	25.07932176	25.19458018	17.49603753	19.44583295	26.39684442	25.57817024	21.32152566	24.91660476	19.48611547	19.87342885	19.51870422	26.48157574	26.32585746	21.54716731	25.94074865	23.14067202	23.20871692	21.59500037
ENSG00000072952	5.621839962	7.439576532	8.16726311	5.354202907	8.490935928	9.086832161	4.03497024	6.642968246	7.899461019	8.486657775	6.201742813	3.665216538	2.907398468	8.708887727	7.272789481	3.499993953	6.382493297	6.555104021	7.1135841	6.974989168	4.602302338	6.025724016	3.468931713	4.477174431	3.641847419	4.257201943	4.72736193
ENSG00000072954	5.896076058	7.701533452	3.704737906	3.14740306	4.532323908	5.222317334	2.760769112	3.374769964	3.857158701	4.368132678	3.839174123	2.970089264	2.660543882	4.560165621	4.673014055	2.078121409	6.851263991	5.735716019	5.352795957	4.697930848	3.307904805	3.122136796	3.809023058	4.807071494	5.22931937	5.676269258	5.919479287
ENSG00000072958	20.29347108	18.02263611	20.2357275	18.34176266	23.57955856	26.00714032	19.60853959	20.42623926	24.09952756	21.84066339	20.15566414	22.56003973	21.66834708	21.01790621	17.34280568	23.40620956	16.08244074	15.17649083	17.58440426	15.60384175	21.75306964	24.22778153	19.38520663	21.49043727	20.66826227	21.95684154	19.23830768
ENSG00000073008	30.85156077	30.85852519	25.03504706	25.83041132	28.05221643	23.61218559	26.19191209	20.99462157	20.95208606	25.8343847	23.77334745	34.15602653	30.93910823	23.62371513	24.05614982	28.87495011	24.70060965	21.63006199	22.77285999	23.03424258	21.3216038	21.01198063	25.91496045	24.97792051	25.55487446	24.14994557	23.71902464
ENSG00000073050	22.83015497	22.58068652	22.53715559	20.87415593	27.02182988	28.82719168	18.68828322	24.83120216	26.46782301	24.21193542	26.94804913	16.49347442	19.88550839	23.58942818	25.40540036	17.8280942	22.50099332	21.55346703	19.93212179	19.48682541	29.50471309	28.47388758	22.78612008	23.18705074	21.4464348	22.11164888	23.06130472
ENSG00000073060	38.53017145	39.97462601	23.12879101	20.94976595	30.06250288	34.39731535	30.62400835	33.95231728	36.9759576	30.30735256	30.12275081	28.92708959	27.42828744	35.76472751	38.7919402	35.21868915	34.77737661	29.5236185	30.91474437	31.66908742	28.38146367	27.18194737	28.99958894	35.85604053	34.04069022	35.12449615	34.57140333
ENSG00000073067	0.068559024	0.26195692	0.084198589	0.072354093	0	0	0	0.035523894	0	0.124803791	0.147660543	0.126386777	0	0.102860879	0.03290855	0.109374811	0.072118568	0.071251131	0.070431526	0.167783245	0.035955487	0.031221368	0.034009134	0.047128152	0.062253802	0.103204896	0
ENSG00000073111	150.2052799	131.4122607	204.6410214	178.4063821	158.5779816	176.9415114	167.8207833	181.8780763	195.7279697	176.6660061	169.0764901	183.6339839	183.2999536	165.8576809	157.5062423	175.3825095	168.0889108	140.0622664	143.0736623	142.0596763	162.8805135	168.4105565	157.5374527	157.3147136	162.6947088	167.4465889	163.6974446
ENSG00000073146	0.068559024	0.366739688	0.028066196	0	0.229484755	0.208892693	0.212366855	0.035523894	0.061714539	0	0	0	0	0.205721757	0.329085497	0	0.613007831	0.570009045	0.49302068	0.359535524	0	0	0.544146151	0.612665975	0.124507604	0.258012239	0.534397436
ENSG00000073150	7.884287752	6.182183315	5.837768821	6.548045447	5.966603625	6.057888107	3.681025483	6.145633725	5.862881225	8.112246403	7.161536344	6.129758693	4.745093727	6.377374478	6.581709937	4.26561763	10.16871813	8.55013568	8.428305914	9.515706871	4.494435877	5.713510336	6.631781217	7.540504304	7.781725254	8.282192872	6.659414197
ENSG00000073169	4.456336556	5.710660859	3.926741518	4.01565218	4.991293417	4.282300214	4.099388186	3.445817753	4.227445936	3.369702352	5.089858923	4.137587118	5.321087763	4.346900733	4.736198471	5.687490173	5.444951909	6.305725064	5.021767786	5.454633281	4.381895202	4.418447993	4.183123537	6.173787899	5.22931937	5.080518998	5.672834316
ENSG00000073282	0	0.052391384	0.056132393	0.10853114	0.114742377	0	0	0.177619472	0.123429078	0	0.073830272	0.031596694	0.027428287	0.068573919	0.131634199	0	0.144237137	0.071251131	0.093908701	0	0.107866461	0.031221368	0.238063941	0.047128152	0.062253802	0.129006119	0
ENSG00000073331	0.274236096	0.209565536	1.038449261	0.687363887	0.516340698	0.731124427	0.353944758	0.461810627	0.370287235	0.748822745	0.295321086	0.157983471	0.356567737	0.891460948	0.756896643	0	0.468770694	0.391881219	0.422589154	0.407473594	0.323599383	0.561984623	0.510137017	0.282768911	0.373522812	0.232211015	0.32885996
ENSG00000073350	25.09260276	26.71960586	23.71593584	20.36767727	23.63692975	24.85823051	19.39617273	22.27348177	22.49494954	24.08713163	23.55185664	19.08440335	20.24207613	27.05241109	27.31409624	19.68746598	23.65489041	19.73656319	20.11993919	19.31904216	20.09911724	22.41694219	18.39894173	21.0662839	20.88615058	19.94434607	19.77270512
ENSG00000073417	4.799131675	7.5443593	4.939650541	4.703016067	8.318822362	7.729029654	7.715995723	4.511534584	4.320017745	5.366563005	6.4970639	10.49010251	9.215904579	7.131687588	6.976612533	7.54686196	7.211856833	7.018236371	8.217011337	7.190710482	6.400076688	6.150609487	6.597772082	6.786453874	5.882984292	5.702070482	5.960586782
ENSG00000073464	15.42578038	14.56480476	13.19111224	11.03399923	40.21720328	41.15186059	25.20086676	31.01235978	31.72127316	18.59576483	12.32965536	25.90928932	26.96200655	23.00654986	24.58268662	20.12496523	28.81136805	27.00417852	27.39786352	22.50692381	24.16208727	23.69701828	31.52646763	30.35052982	33.02564198	30.49704665	31.20058874
ENSG00000073536	31.26291491	28.81526122	30.05777354	25.43246381	29.81408563	28.93163803	30.15609338	35.13313152	35.57534613	12.10596771	11.80546043	24.76548899	27.56542888	12.99475767	13.55832247	31.28119595	29.35225731	27.46232329	23.33185153	23.24588916	29.40403772	29.66029956	29.5199287	27.94699408	29.79498092	30.54761705	30.6661913
ENSG00000073578	86.13070177	89.47400565	57.66957808	53.75692073	71.07200228	73.93339096	64.89010825	77.06731262	81.39962579	91.84186162	83.13657732	58.41059697	63.91120113	79.58654765	76.43306842	75.34721356	56.37256071	50.10486385	55.46811333	57.46887724	61.40657849	56.10604707	66.01445069	65.24327093	67.7000759	68.14464449	65.16195685
ENSG00000073584	147.8461639	146.8666712	171.6511723	167.5000878	166.7499337	171.5750581	156.2588238	175.7718741	173.2108029	158.6942602	170.8971446	157.538906	166.1281999	153.1708202	151.2476944	154.7850451	144.9128876	135.0201801	144.7788096	147.123854	174.7576895	178.0195569	145.2414501	137.1735553	140.4252787	142.3554147	143.812105
ENSG00000073598	0	0	0.029188844	0	0.13367487	0	0	0	0.033942997	0	0.081213299	0.069512727	0	0	0	0.109374811	0	0.040613144	0.098369364	0.052012806	0.079461626	0	0	0	0.024590252	0.026833273	0
ENSG00000073605	7.267256537	11.36893033	4.013466064	5.426557	4.589695096	6.997905227	5.733905079	6.714016034	6.294883	9.360284311	7.973669331	2.875299181	3.31882278	7.920287658	11.15599834	5.140616118	4.363173384	7.089487501	5.704953585	6.375763294	7.155141915	9.335189019	8.162192267	10.98085939	7.875105957	8.359596543	9.824691316
[truncated: 59,434 more rows]
